# Supplementary material for: (4bS,8aS)-1-Isopropyl-4b,8,8-trimethyl-4b,5,6,7,8,8a,9,10-octa­hydro­phenan­thren-2-yl acetate
Source: Acta Crystallogr Sect E Struct Rep Online. 2014 Feb 19;70(Pt 3):o317. doi: 10.1107/S1600536814002748 (PMC3998421; doi:10.1107/S1600536814002748)
Supplement: Supplementary file 1 [file e-70-0o317-sup1.cif]

##############################################################################
#                                                                            #
# This CIF contains the data in a paper accepted for publication in          #
# Acta Crystallographica Section E. It conforms to the requirements of       #
# Notes for Authors for Acta Crystallographica Section E, and has been       #
# peer reviewed under the auspices of the IUCr Commission on Journals.       #
#                                                                            #
# Full details of the Crystallographic Information File format               #
# are given in the paper "The Crystallographic Information File (CIF):       #
# a New Standard Archive File for Crystallography" by S. R. Hall, F. H.      #
# Allen and I. D. Brown [Acta Cryst. (1991), A47, 655-685].                  #
#                                                                            #
# The current version of the core CIF dictionary is obtainable from          #
# ftp://ftp.iucr.org/pub/cif_core.dic.                                       #
#                                                                            #
# Software is freely available for graphical display of the structure(s)     #
# in this CIF. For information consult the CIF software page                 #
# http://www.iucr.org/resources/cif/software.                                #
#                                                                            #
# This file may be used for bona fide research purposes within the           #
# scientific community so long as proper attribution is given to the journal # 
# article from which it was obtained.                                        #
#                                                                            #
##############################################################################
data_I
_audit_creation_method     SHELXL-2013
_database_code_depnum_ccdc_archive     'CCDC 985421'
_chemical_name_systematic
;\
(4b<i>S</i>,8a<i>S</i>)-1-Isopropyl-4b,8,8-trimethyl-4b,5,6,7,8,8a,9,10-\
octahydrophenanthren-2-yl acetate
;
_chemical_name_common     ?
_chemical_formula_moiety     'C22 H32 O2'
_chemical_formula_sum     'C22 H32 O2'
_chemical_formula_iupac     'C22 H32 O2'
_chemical_formula_weight     328.47
_chemical_melting_point     ?
_shelx_space_group_comment
;
The symmetry employed for this shelxl refinement is uniquely defined
by the following loop, which should always be used as a source of
symmetry information in preference to the above space-group names.
They are only intended as comments.
;
_space_group_crystal_system     monoclinic
_space_group_name_H-M_alt     'P 21'
_space_group_name_Hall     'P 2yb'
loop_
    _space_group_symop_operation_xyz
    'x, y, z'
    '-x, y+1/2, -z'
_cell_length_a     7.4250(2)
_cell_length_b     10.5716(3)
_cell_length_c     12.0747(3)
_cell_angle_alpha     90
_cell_angle_beta     90.124(2)
_cell_angle_gamma     90
_cell_volume     947.79(4)
_cell_formula_units_Z     2
_cell_measurement_reflns_used     3311
_cell_measurement_theta_min     3.6575
_cell_measurement_theta_max     60.6386
_cell_measurement_temperature     180(2)
_exptl_crystal_description     box
_exptl_crystal_colour     colourless
_exptl_crystal_size_max     0.380
_exptl_crystal_size_mid     0.380
_exptl_crystal_size_min     0.140
_exptl_crystal_density_diffrn     1.151
_exptl_crystal_density_meas     ?
_exptl_crystal_density_method     ?
_exptl_crystal_F_000     360
_exptl_absorpt_coefficient_mu     0.550
_exptl_absorpt_correction_type     multi-scan
_exptl_absorpt_process_details
;
Empirical absorption correction using spherical harmonics,
implemented in SCALE3 ABSPACK scaling algorithm (CrysAlisPro,
Agilent, 2012)
;
_exptl_absorpt_correction_T_min     0.85976
_exptl_absorpt_correction_T_max     1.00000
_exptl_special_details
;
Absorption correction: Empirical absorption correction using spherical
harmonics, implemented in SCALE3 ABSPACK scaling algorithm (CrysAlis PRO;
Agilent Technologies, 2012)
;
_diffrn_ambient_temperature     180(2)
_diffrn_radiation_type     'Cu K\a'
_diffrn_radiation_wavelength     1.54184
_diffrn_radiation_source     'Enhance Ultra (Cu) X-ray Source'
_diffrn_radiation_monochromator     'mirror'
_diffrn_measurement_device_type     'Agilent Xcalibur (Eos, Gemini ultra)'
_diffrn_measurement_method     '\w scans'
_diffrn_detector_area_resol_mean     16.1978
_diffrn_reflns_number     4370
_diffrn_reflns_av_R_equivalents     0.0118
_diffrn_reflns_theta_min     3.661
_diffrn_reflns_theta_max     60.723
_diffrn_reflns_theta_full     67.684
_diffrn_measured_fraction_theta_max     0.965
_diffrn_measured_fraction_theta_full     0.812
_diffrn_reflns_limit_h_min     -7
_diffrn_reflns_limit_h_max     8
_diffrn_reflns_limit_k_min     -11
_diffrn_reflns_limit_k_max     11
_diffrn_reflns_limit_l_min     -13
_diffrn_reflns_limit_l_max     13
_refine_special_details
;
Refined as a 2-component inversion twin.
;
_reflns_number_total     2511
_reflns_number_gt     2490
_reflns_threshold_expression     I>2\s(I)
_refine_ls_structure_factor_coef     Fsqd
_refine_ls_matrix_type     full
_refine_ls_R_factor_all     0.0288
_refine_ls_R_factor_gt     0.0286
_refine_ls_wR_factor_gt     0.0748
_refine_ls_wR_factor_ref     0.0750
_refine_ls_goodness_of_fit_ref     1.041
_refine_ls_restrained_S_all     1.041
_refine_ls_number_reflns     2511
_refine_ls_number_parameters     225
_refine_ls_number_restraints     1
_refine_ls_hydrogen_treatment     constr
_refine_ls_weighting_scheme     calc
_refine_ls_weighting_details
              'w=1/[\s^2^(Fo^2^)+(0.0433P)^2^+0.1680P] where P=(Fo^2^+2Fc^2^)/3'
_atom_sites_solution_hydrogens     geom
_atom_sites_solution_primary     ?
_atom_sites_solution_secondary     ?
_refine_ls_shift/su_max     0.000
_refine_ls_shift/su_mean     0.000
_refine_diff_density_max     0.132
_refine_diff_density_min     -0.140
_refine_ls_extinction_method     'SHELXL-2013 (Sheldrick, 2013)'
_refine_ls_extinction_coef     0.050(2)
_refine_ls_extinction_expression
                                  'Fc^*^=kFc[1+0.001xFc^2^\l^3^/sin(2\q)]^-1/4^'
_refine_ls_abs_structure_details
;
Refined as an inversion twin.
;
_refine_ls_abs_structure_Flack     0.0(3)
loop_
    _atom_type_symbol
    _atom_type_description
    _atom_type_scat_dispersion_real
    _atom_type_scat_dispersion_imag
    _atom_type_scat_source
    'C' 'C' 0.0181 0.0091
                         'International Tables Vol C Tables 4.2.6.8 and 6.1.1.4'
    'H' 'H' 0.0000 0.0000
                         'International Tables Vol C Tables 4.2.6.8 and 6.1.1.4'
    'O' 'O' 0.0492 0.0322
                         'International Tables Vol C Tables 4.2.6.8 and 6.1.1.4'
_computing_data_collection     'CrysAlis PRO (Agilent, 2012)'
_computing_cell_refinement     'CrysAlis PRO (Agilent, 2012)'
_computing_data_reduction     'CrysAlis PRO (Agilent, 2012)'
_computing_structure_solution     'SIR97 (Altomare <i>et al.</i>, 1999)'
_computing_structure_refinement     'SHELXL2013 (Sheldrick, 2008)'
_computing_molecular_graphics
;
ORTEPIII (Burnett & Johnson, 1996)
ORTEP-3 for Windows (Farrugia, 2012)
;
_computing_publication_material     'SHELXL2013 (Sheldrick, 2008)'
loop_
    _atom_site_type_symbol
    _atom_site_label
    _atom_site_fract_x
    _atom_site_fract_y
    _atom_site_fract_z
    _atom_site_U_iso_or_equiv
    _atom_site_adp_type
    _atom_site_calc_flag
    _atom_site_occupancy
    _atom_site_disorder_assembly
    _atom_site_disorder_group
    C C1 0.6487(3) 0.6992(2) 0.17276(16) 0.0270(5) Uani d 1 . .
    C C2 0.4780(3) 0.7203(2) 0.13012(17) 0.0283(5) Uani d 1 . .
    C C3 0.3461(3) 0.7823(2) 0.18816(19) 0.0334(5) Uani d 1 . .
    H H3 0.2304 0.7948 0.1562 0.040 Uiso calc 1 . .
    C C4 0.3833(3) 0.8262(2) 0.29347(18) 0.0319(5) Uani d 1 . .
    H H4 0.2916 0.8682 0.3341 0.038 Uiso calc 1 . .
    C C4A 0.5533(3) 0.81000(19) 0.34131(17) 0.0244(5) Uani d 1 . .
    C C4B 0.5942(3) 0.8675(2) 0.45589(18) 0.0258(5) Uani d 1 . .
    C C5 0.4239(3) 0.8711(3) 0.52884(19) 0.0346(6) Uani d 1 . .
    H H5A 0.3376 0.9327 0.4972 0.041 Uiso calc 1 . .
    H H5B 0.3659 0.7868 0.5276 0.041 Uiso calc 1 . .
    C C6 0.4646(3) 0.9074(3) 0.6486(2) 0.0406(6) Uani d 1 . .
    H H6A 0.5144 0.9942 0.6509 0.049 Uiso calc 1 . .
    H H6B 0.3515 0.9067 0.6919 0.049 Uiso calc 1 . .
    C C7 0.5980(3) 0.8167(3) 0.70024(18) 0.0371(6) Uani d 1 . .
    H H7A 0.5427 0.7315 0.7033 0.045 Uiso calc 1 . .
    H H7B 0.6222 0.8438 0.7773 0.045 Uiso calc 1 . .
    C C8 0.7773(3) 0.8075(2) 0.63830(18) 0.0338(5) Uani d 1 . .
    C C8A 0.7386(3) 0.7834(2) 0.51303(17) 0.0275(5) Uani d 1 . .
    H H8A 0.6896 0.6954 0.5093 0.033 Uiso calc 1 . .
    C C9 0.9073(3) 0.7813(3) 0.44192(19) 0.0372(6) Uani d 1 . .
    H H9A 0.9521 0.8687 0.4322 0.045 Uiso calc 1 . .
    H H9B 1.0022 0.7319 0.4801 0.045 Uiso calc 1 . .
    C C10 0.8707(3) 0.7233(3) 0.32926(18) 0.0366(6) Uani d 1 . .
    H H10A 0.9617 0.7561 0.2768 0.044 Uiso calc 1 . .
    H H10B 0.8890 0.6307 0.3351 0.044 Uiso calc 1 . .
    C C10A 0.6862(3) 0.74630(19) 0.28005(17) 0.0261(5) Uani d 1 . .
    C C11 0.7945(3) 0.6336(2) 0.10479(18) 0.0343(6) Uani d 1 . .
    H H11 0.8978 0.6181 0.1562 0.041 Uiso calc 1 . .
    C C12 0.7413(4) 0.5048(3) 0.0572(2) 0.0540(8) Uani d 1 . .
    H H12A 0.8501 0.4562 0.0400 0.081 Uiso calc 1 . .
    H H12B 0.6704 0.5170 -0.0105 0.081 Uiso calc 1 . .
    H H12C 0.6691 0.4585 0.1117 0.081 Uiso calc 1 . .
    C C13 0.8634(4) 0.7225(3) 0.0150(2) 0.0518(7) Uani d 1 . .
    H H13A 0.9103 0.7998 0.0492 0.078 Uiso calc 1 . .
    H H13B 0.7644 0.7440 -0.0355 0.078 Uiso calc 1 . .
    H H13C 0.9597 0.6807 -0.0266 0.078 Uiso calc 1 . .
    C C14 0.6541(4) 1.0050(2) 0.4337(2) 0.0433(6) Uani d 1 . .
    H H14A 0.5590 1.0497 0.3933 0.065 Uiso calc 1 . .
    H H14B 0.7647 1.0047 0.3895 0.065 Uiso calc 1 . .
    H H14C 0.6768 1.0478 0.5044 0.065 Uiso calc 1 . .
    C C15 0.8902(4) 0.9257(3) 0.6616(2) 0.0489(7) Uani d 1 . .
    H H15A 0.9251 0.9270 0.7399 0.073 Uiso calc 1 . .
    H H15B 0.8193 1.0013 0.6444 0.073 Uiso calc 1 . .
    H H15C 0.9986 0.9243 0.6154 0.073 Uiso calc 1 . .
    C C16 0.8803(4) 0.6933(3) 0.6843(2) 0.0561(8) Uani d 1 . .
    H H16A 0.8152 0.6154 0.6657 0.084 Uiso calc 1 . .
    H H16B 0.8905 0.7008 0.7649 0.084 Uiso calc 1 . .
    H H16C 1.0009 0.6905 0.6516 0.084 Uiso calc 1 . .
    C C17 0.3222(3) 0.5899(2) 0.00169(19) 0.0345(6) Uani d 1 . .
    C C18 0.3010(4) 0.5659(3) -0.1197(2) 0.0460(7) Uani d 1 . .
    H H18A 0.1878 0.5206 -0.1331 0.069 Uiso calc 1 . .
    H H18B 0.4021 0.5146 -0.1461 0.069 Uiso calc 1 . .
    H H18C 0.2991 0.6467 -0.1594 0.069 Uiso calc 1 . .
    O O1 0.4419(2) 0.68523(16) 0.01943(11) 0.0338(4) Uani d 1 . .
    O O2 0.2470(2) 0.53449(19) 0.07423(14) 0.0491(5) Uani d 1 . .
loop_
    _atom_site_aniso_label
    _atom_site_aniso_U_11
    _atom_site_aniso_U_22
    _atom_site_aniso_U_33
    _atom_site_aniso_U_12
    _atom_site_aniso_U_13
    _atom_site_aniso_U_23
    C1 0.0302(12) 0.0261(11) 0.0248(11) 0.0012(10) 0.0028(9) 0.0023(9)
    C2 0.0305(12) 0.0316(12) 0.0230(10) -0.0026(10) 0.0004(9) 0.0014(9)
    C3 0.0244(12) 0.0444(13) 0.0315(12) 0.0021(11) -0.0022(9) 0.0002(10)
    C4 0.0269(12) 0.0355(12) 0.0333(12) 0.0060(10) 0.0031(9) -0.0010(10)
    C4A 0.0256(11) 0.0205(10) 0.0271(11) 0.0010(9) 0.0026(8) 0.0024(9)
    C4B 0.0262(11) 0.0221(10) 0.0290(11) 0.0006(9) 0.0022(9) -0.0022(9)
    C5 0.0302(12) 0.0422(13) 0.0314(12) 0.0063(11) 0.0022(10) -0.0072(10)
    C6 0.0327(13) 0.0533(17) 0.0357(13) 0.0027(12) 0.0065(10) -0.0129(12)
    C7 0.0413(14) 0.0448(14) 0.0253(11) -0.0082(12) 0.0023(10) -0.0068(11)
    C8 0.0342(12) 0.0386(13) 0.0286(11) 0.0002(11) -0.0037(9) -0.0071(10)
    C8A 0.0269(11) 0.0271(11) 0.0286(11) -0.0019(10) -0.0001(9) -0.0041(9)
    C9 0.0276(12) 0.0497(14) 0.0343(13) 0.0040(11) -0.0011(9) -0.0077(11)
    C10 0.0280(12) 0.0513(15) 0.0305(12) 0.0089(11) 0.0005(10) -0.0047(11)
    C10A 0.0261(11) 0.0259(11) 0.0263(11) 0.0000(9) 0.0031(9) 0.0028(9)
    C11 0.0322(12) 0.0457(14) 0.0251(11) 0.0109(11) 0.0018(9) -0.0012(10)
    C12 0.0587(19) 0.0487(17) 0.0546(17) 0.0163(14) 0.0060(14) -0.0166(13)
    C13 0.0399(15) 0.0696(19) 0.0460(15) 0.0121(14) 0.0175(12) 0.0119(14)
    C14 0.0599(17) 0.0281(13) 0.0421(14) -0.0045(12) -0.0035(12) 0.0017(11)
    C15 0.0363(14) 0.0662(18) 0.0441(15) -0.0116(13) -0.0023(11) -0.0189(14)
    C16 0.068(2) 0.0664(18) 0.0338(13) 0.0231(17) -0.0133(13) -0.0045(14)
    C17 0.0352(13) 0.0364(13) 0.0319(12) 0.0016(11) -0.0017(10) -0.0013(10)
    C18 0.0489(16) 0.0560(17) 0.0332(13) -0.0039(13) -0.0023(11) -0.0089(12)
    O1 0.0341(9) 0.0432(9) 0.0239(8) -0.0036(8) -0.0002(6) -0.0011(7)
    O2 0.0587(12) 0.0514(11) 0.0372(9) -0.0160(10) 0.0039(9) -0.0001(9)
_geom_special_details
;
All e.s.d.'s (except the e.s.d. in the dihedral angle between two l.s. planes)
are estimated using the full covariance matrix. The cell e.s.d.'s are taken
into account individually in the estimation of e.s.d.'s in distances, angles
and torsion angles; correlations between e.s.d.'s in cell parameters are only
used when they are defined by crystal symmetry. An approximate (isotropic)
treatment of cell e.s.d.'s is used for estimating e.s.d.'s involving l.s.
planes.
;
loop_
    _geom_bond_atom_site_label_1
    _geom_bond_atom_site_label_2
    _geom_bond_site_symmetry_2
    _geom_bond_distance
    _geom_bond_publ_flag
    C1 C2 . 1.385(3) ?
    C1 C10A . 1.415(3) ?
    C1 C11 . 1.526(3) ?
    C2 C3 . 1.372(3) ?
    C2 O1 . 1.412(3) ?
    C3 C4 . 1.381(3) ?
    C3 H3 . 0.9500 ?
    C4 C4A . 1.398(3) ?
    C4 H4 . 0.9500 ?
    C4A C10A . 1.406(3) ?
    C4A C4B . 1.541(3) ?
    C4B C5 . 1.543(3) ?
    C4B C14 . 1.544(3) ?
    C4B C8A . 1.553(3) ?
    C5 C6 . 1.526(3) ?
    C5 H5A . 0.9900 ?
    C5 H5B . 0.9900 ?
    C6 C7 . 1.512(4) ?
    C6 H6A . 0.9900 ?
    C6 H6B . 0.9900 ?
    C7 C8 . 1.532(3) ?
    C7 H7A . 0.9900 ?
    C7 H7B . 0.9900 ?
    C8 C15 . 1.530(4) ?
    C8 C16 . 1.533(4) ?
    C8 C8A . 1.560(3) ?
    C8A C9 . 1.520(3) ?
    C8A H8A . 1.0000 ?
    C9 C10 . 1.516(3) ?
    C9 H9A . 0.9900 ?
    C9 H9B . 0.9900 ?
    C10 C10A . 1.512(3) ?
    C10 H10A . 0.9900 ?
    C10 H10B . 0.9900 ?
    C11 C13 . 1.524(4) ?
    C11 C12 . 1.530(4) ?
    C11 H11 . 1.0000 ?
    C12 H12A . 0.9800 ?
    C12 H12B . 0.9800 ?
    C12 H12C . 0.9800 ?
    C13 H13A . 0.9800 ?
    C13 H13B . 0.9800 ?
    C13 H13C . 0.9800 ?
    C14 H14A . 0.9800 ?
    C14 H14B . 0.9800 ?
    C14 H14C . 0.9800 ?
    C15 H15A . 0.9800 ?
    C15 H15B . 0.9800 ?
    C15 H15C . 0.9800 ?
    C16 H16A . 0.9800 ?
    C16 H16B . 0.9800 ?
    C16 H16C . 0.9800 ?
    C17 O2 . 1.193(3) ?
    C17 O1 . 1.361(3) ?
    C17 C18 . 1.496(3) ?
    C18 H18A . 0.9800 ?
    C18 H18B . 0.9800 ?
    C18 H18C . 0.9800 ?
loop_
    _geom_angle_atom_site_label_1
    _geom_angle_atom_site_label_2
    _geom_angle_atom_site_label_3
    _geom_angle_site_symmetry_1
    _geom_angle_site_symmetry_3
    _geom_angle
    _geom_angle_publ_flag
    C2 C1 C10A . . 117.49(18) ?
    C2 C1 C11 . . 121.51(18) ?
    C10A C1 C11 . . 120.92(19) ?
    C3 C2 C1 . . 122.74(18) ?
    C3 C2 O1 . . 118.32(18) ?
    C1 C2 O1 . . 118.77(18) ?
    C2 C3 C4 . . 119.29(19) ?
    C2 C3 H3 . . 120.4 ?
    C4 C3 H3 . . 120.4 ?
    C3 C4 C4A . . 121.18(19) ?
    C3 C4 H4 . . 119.4 ?
    C4A C4 H4 . . 119.4 ?
    C4 C4A C10A . . 118.38(18) ?
    C4 C4A C4B . . 119.92(18) ?
    C10A C4A C4B . . 121.63(18) ?
    C4A C4B C5 . . 111.23(17) ?
    C4A C4B C14 . . 105.79(18) ?
    C5 C4B C14 . . 108.22(19) ?
    C4A C4B C8A . . 107.92(17) ?
    C5 C4B C8A . . 109.04(17) ?
    C14 C4B C8A . . 114.6(2) ?
    C6 C5 C4B . . 112.74(18) ?
    C6 C5 H5A . . 109.0 ?
    C4B C5 H5A . . 109.0 ?
    C6 C5 H5B . . 109.0 ?
    C4B C5 H5B . . 109.0 ?
    H5A C5 H5B . . 107.8 ?
    C7 C6 C5 . . 111.0(2) ?
    C7 C6 H6A . . 109.4 ?
    C5 C6 H6A . . 109.4 ?
    C7 C6 H6B . . 109.4 ?
    C5 C6 H6B . . 109.4 ?
    H6A C6 H6B . . 108.0 ?
    C6 C7 C8 . . 114.08(19) ?
    C6 C7 H7A . . 108.7 ?
    C8 C7 H7A . . 108.7 ?
    C6 C7 H7B . . 108.7 ?
    C8 C7 H7B . . 108.7 ?
    H7A C7 H7B . . 107.6 ?
    C15 C8 C7 . . 109.6(2) ?
    C15 C8 C16 . . 107.7(2) ?
    C7 C8 C16 . . 107.9(2) ?
    C15 C8 C8A . . 114.3(2) ?
    C7 C8 C8A . . 109.00(17) ?
    C16 C8 C8A . . 108.25(19) ?
    C9 C8A C4B . . 109.05(18) ?
    C9 C8A C8 . . 113.59(17) ?
    C4B C8A C8 . . 117.57(17) ?
    C9 C8A H8A . . 105.2 ?
    C4B C8A H8A . . 105.2 ?
    C8 C8A H8A . . 105.2 ?
    C10 C9 C8A . . 111.51(18) ?
    C10 C9 H9A . . 109.3 ?
    C8A C9 H9A . . 109.3 ?
    C10 C9 H9B . . 109.3 ?
    C8A C9 H9B . . 109.3 ?
    H9A C9 H9B . . 108.0 ?
    C10A C10 C9 . . 116.61(19) ?
    C10A C10 H10A . . 108.1 ?
    C9 C10 H10A . . 108.1 ?
    C10A C10 H10B . . 108.1 ?
    C9 C10 H10B . . 108.1 ?
    H10A C10 H10B . . 107.3 ?
    C4A C10A C1 . . 120.89(19) ?
    C4A C10A C10 . . 120.43(18) ?
    C1 C10A C10 . . 118.65(18) ?
    C13 C11 C1 . . 110.0(2) ?
    C13 C11 C12 . . 111.6(2) ?
    C1 C11 C12 . . 115.1(2) ?
    C13 C11 H11 . . 106.5 ?
    C1 C11 H11 . . 106.5 ?
    C12 C11 H11 . . 106.5 ?
    C11 C12 H12A . . 109.5 ?
    C11 C12 H12B . . 109.5 ?
    H12A C12 H12B . . 109.5 ?
    C11 C12 H12C . . 109.5 ?
    H12A C12 H12C . . 109.5 ?
    H12B C12 H12C . . 109.5 ?
    C11 C13 H13A . . 109.5 ?
    C11 C13 H13B . . 109.5 ?
    H13A C13 H13B . . 109.5 ?
    C11 C13 H13C . . 109.5 ?
    H13A C13 H13C . . 109.5 ?
    H13B C13 H13C . . 109.5 ?
    C4B C14 H14A . . 109.5 ?
    C4B C14 H14B . . 109.5 ?
    H14A C14 H14B . . 109.5 ?
    C4B C14 H14C . . 109.5 ?
    H14A C14 H14C . . 109.5 ?
    H14B C14 H14C . . 109.5 ?
    C8 C15 H15A . . 109.5 ?
    C8 C15 H15B . . 109.5 ?
    H15A C15 H15B . . 109.5 ?
    C8 C15 H15C . . 109.5 ?
    H15A C15 H15C . . 109.5 ?
    H15B C15 H15C . . 109.5 ?
    C8 C16 H16A . . 109.5 ?
    C8 C16 H16B . . 109.5 ?
    H16A C16 H16B . . 109.5 ?
    C8 C16 H16C . . 109.5 ?
    H16A C16 H16C . . 109.5 ?
    H16B C16 H16C . . 109.5 ?
    O2 C17 O1 . . 123.7(2) ?
    O2 C17 C18 . . 126.0(2) ?
    O1 C17 C18 . . 110.3(2) ?
    C17 C18 H18A . . 109.5 ?
    C17 C18 H18B . . 109.5 ?
    H18A C18 H18B . . 109.5 ?
    C17 C18 H18C . . 109.5 ?
    H18A C18 H18C . . 109.5 ?
    H18B C18 H18C . . 109.5 ?
    C17 O1 C2 . . 117.79(16) ?
_iucr_refine_instructions_details
;
TITL RA1F22 in P2(1)
CELL  1.54184   7.4250  10.5716  12.0747   90.000   90.124   90.000
ZERR     2.00   0.0002   0.0003   0.0003    0.000    0.002    0.000
LATT  -1
SYMM  - X, 1/2 + Y, - Z
SFAC  C    H    O
UNIT  44   64   4
MERG   2
TWIN
FMAP   2
PLAN   25
ACTA
BOND $H
SIZE     0.140   0.380   0.380
L.S.   8
TEMP   -93.00
WGHT    0.043300    0.168000
EXTI    0.050232
BASF   0.01071
FVAR      20.76972
C1    1    0.648688    0.699194    0.172758    11.00000    0.03021    0.02607 =
         0.02480    0.00232    0.00279    0.00122
C2    1    0.478036    0.720339    0.130117    11.00000    0.03048    0.03158 =
         0.02297    0.00145    0.00042   -0.00262
C3    1    0.346083    0.782275    0.188158    11.00000    0.02441    0.04436 =
         0.03151    0.00024   -0.00225    0.00214
AFIX  43
H3    2    0.230395    0.794809    0.156241    11.00000   -1.20000
AFIX   0
C4    1    0.383252    0.826198    0.293470    11.00000    0.02694    0.03552 =
         0.03331   -0.00095    0.00312    0.00599
AFIX  43
H4    2    0.291603    0.868168    0.334136    11.00000   -1.20000
AFIX   0
C4A   1    0.553347    0.810005    0.341313    11.00000    0.02558    0.02052 =
         0.02714    0.00241    0.00258    0.00101
C4B   1    0.594222    0.867486    0.455887    11.00000    0.02620    0.02206 =
         0.02904   -0.00215    0.00224    0.00057
C5    1    0.423915    0.871065    0.528838    11.00000    0.03016    0.04216 =
         0.03141   -0.00720    0.00218    0.00626
AFIX  23
H5A   2    0.337644    0.932731    0.497210    11.00000   -1.20000
H5B   2    0.365908    0.786755    0.527593    11.00000   -1.20000
AFIX   0
C6    1    0.464564    0.907415    0.648610    11.00000    0.03273    0.05330 =
         0.03570   -0.01290    0.00652    0.00269
AFIX  23
H6A   2    0.514363    0.994250    0.650862    11.00000   -1.20000
H6B   2    0.351516    0.906709    0.691927    11.00000   -1.20000
AFIX   0
C7    1    0.597956    0.816664    0.700244    11.00000    0.04133    0.04483 =
         0.02528   -0.00685    0.00231   -0.00821
AFIX  23
H7A   2    0.542722    0.731504    0.703286    11.00000   -1.20000
H7B   2    0.622169    0.843798    0.777323    11.00000   -1.20000
AFIX   0
C8    1    0.777276    0.807494    0.638295    11.00000    0.03422    0.03862 =
         0.02862   -0.00708   -0.00369    0.00019
C8A   1    0.738633    0.783416    0.513031    11.00000    0.02688    0.02714 =
         0.02860   -0.00406   -0.00006   -0.00188
AFIX  13
H8A   2    0.689566    0.695422    0.509331    11.00000   -1.20000
AFIX   0
C9    1    0.907285    0.781267    0.441918    11.00000    0.02758    0.04968 =
         0.03430   -0.00773   -0.00111    0.00404
AFIX  23
H9A   2    0.952141    0.868743    0.432183    11.00000   -1.20000
H9B   2    1.002164    0.731902    0.480129    11.00000   -1.20000
AFIX   0
C10   1    0.870708    0.723269    0.329257    11.00000    0.02796    0.05127 =
         0.03050   -0.00468    0.00048    0.00895
AFIX  23
H10A  2    0.961720    0.756068    0.276790    11.00000   -1.20000
H10B  2    0.889033    0.630748    0.335095    11.00000   -1.20000
AFIX   0
C10A  1    0.686183    0.746295    0.280046    11.00000    0.02607    0.02592 =
         0.02632    0.00278    0.00308    0.00003
C11   1    0.794454    0.633632    0.104785    11.00000    0.03220    0.04565 =
         0.02509   -0.00124    0.00180    0.01086
AFIX  13
H11   2    0.897842    0.618146    0.156237    11.00000   -1.20000
AFIX   0
C12   1    0.741257    0.504751    0.057230    11.00000    0.05872    0.04872 =
         0.05457   -0.01659    0.00597    0.01634
AFIX 137
H12A  2    0.850117    0.456231    0.040010    11.00000   -1.50000
H12B  2    0.670432    0.516985   -0.010508    11.00000   -1.50000
H12C  2    0.669148    0.458491    0.111730    11.00000   -1.50000
AFIX   0
C13   1    0.863364    0.722455    0.014962    11.00000    0.03993    0.06960 =
         0.04599    0.01185    0.01746    0.01207
AFIX 137
H13A  2    0.910279    0.799802    0.049216    11.00000   -1.50000
H13B  2    0.764443    0.744028   -0.035473    11.00000   -1.50000
H13C  2    0.959682    0.680656   -0.026622    11.00000   -1.50000
AFIX   0
C14   1    0.654147    1.004989    0.433734    11.00000    0.05991    0.02806 =
         0.04206    0.00167   -0.00349   -0.00451
AFIX 137
H14A  2    0.558997    1.049749    0.393258    11.00000   -1.50000
H14B  2    0.764655    1.004686    0.389502    11.00000   -1.50000
H14C  2    0.676832    1.047823    0.504377    11.00000   -1.50000
AFIX   0
C15   1    0.890207    0.925660    0.661604    11.00000    0.03629    0.06620 =
         0.04414   -0.01893   -0.00225   -0.01156
AFIX 137
H15A  2    0.925115    0.927047    0.739913    11.00000   -1.50000
H15B  2    0.819252    1.001341    0.644393    11.00000   -1.50000
H15C  2    0.998576    0.924265    0.615434    11.00000   -1.50000
AFIX   0
C16   1    0.880280    0.693258    0.684264    11.00000    0.06794    0.06642 =
         0.03377   -0.00448   -0.01327    0.02313
AFIX 137
H16A  2    0.815235    0.615416    0.665664    11.00000   -1.50000
H16B  2    0.890535    0.700808    0.764923    11.00000   -1.50000
H16C  2    1.000923    0.690515    0.651593    11.00000   -1.50000
AFIX   0
C17   1    0.322187    0.589856    0.001694    11.00000    0.03519    0.03640 =
         0.03189   -0.00131   -0.00172    0.00161
C18   1    0.300957    0.565889   -0.119707    11.00000    0.04891    0.05596 =
         0.03317   -0.00890   -0.00228   -0.00391
AFIX 137
H18A  2    0.187809    0.520632   -0.133132    11.00000   -1.50000
H18B  2    0.402090    0.514611   -0.146108    11.00000   -1.50000
H18C  2    0.299060    0.646720   -0.159427    11.00000   -1.50000
AFIX   0
O1    3    0.441903    0.685233    0.019425    11.00000    0.03412    0.04324 =
         0.02390   -0.00114   -0.00024   -0.00361
O2    3    0.246993    0.534490    0.074229    11.00000    0.05873    0.05139 =
         0.03722   -0.00011    0.00395   -0.01595
HKLF 4
REM  RA1F22 in P2(1)
REM R1 =  0.0286 for    2490 Fo > 4sig(Fo)  and  0.0288 for all    2511 data
REM    225 parameters refined using      1 restraints
END
WGHT      0.0433      0.1680
REM Highest difference peak  0.132,  deepest hole -0.140,  1-sigma level  0.044
Q1    1   0.7858  0.8231 -0.0354  11.00000  0.05    0.13
Q2    1   0.2024  0.7812  0.0222  11.00000  0.05    0.12
Q3    1   0.4450  0.7989  0.1495  11.00000  0.05    0.12
Q4    1   0.8780  0.6066  0.5313  11.00000  0.05    0.11
Q5    1   0.7633  1.0515  0.4838  11.00000  0.05    0.11
Q6    1   0.7591  0.6063  0.4823  11.00000  0.05    0.11
Q7    1   0.7882  0.6750  0.4973  11.00000  0.05    0.11
Q8    1   0.6098  1.0740  0.4855  11.00000  0.05    0.11
Q9    1   0.5988  0.3779 -0.0634  11.00000  0.05    0.10
Q10   1   0.7537  1.0452  0.3182  11.00000  0.05    0.10
Q11   1   0.6545  1.0416  0.3627  11.00000  0.05    0.10
Q12   1   0.4184  0.8771  0.0913  11.00000  0.05    0.10
Q13   1   0.3958  0.8514  0.2165  11.00000  0.05    0.10
Q14   1   0.8126  0.8587  0.8321  11.00000  0.05    0.10
Q15   1   0.5321  0.8488  0.0629  11.00000  0.05    0.10
Q16   1   0.7466  0.8262 -0.1134  11.00000  0.05    0.10
Q17   1   0.9918  0.8491 -0.0388  11.00000  0.05    0.10
Q18   1   0.9229  0.6284  0.6233  11.00000  0.05    0.10
Q19   1   0.8448  0.6168  0.3842  11.00000  0.05    0.10
Q20   1   0.4952  1.1190  0.5988  11.00000  0.05    0.10
Q21   1   0.6058  0.7405  0.3258  11.00000  0.05    0.10
Q22   1   0.5325  1.1375  0.5257  11.00000  0.05    0.10
Q23   1   0.7585  0.4285  0.1378  11.00000  0.05    0.10
Q24   1   1.0470  0.5807  0.5343  11.00000  0.05    0.10
Q25   1   0.9593  0.6407  0.5822  11.00000  0.05    0.10
;
data_New_Global_Publ_Block
_journal_date_recd_electronic     2014-01-29
_journal_date_accepted     2014-02-05
_journal_name_full     'Acta Crystallographica, Section E'
_journal_year     2014
_journal_volume     70
_journal_issue      3
_journal_page_first     o317
_journal_page_last     o317
_journal_paper_category     QO
_journal_paper_doi     10.1107/S1600536814002748
_journal_coeditor_code     XU5767
_publ_contact_author_name     'My Youssef, Ait Itto'
_publ_contact_author_address
;
Laboratoire de Physico-Chimie Mol\'eculaire et Synth\'ese Organique
D\'epartement de Chimie
Facult\'e des Sciences
Semlalia BP 2390
Marrakech 40001
Morocco
;
_publ_contact_author_email     itto35@hotmail.com
_publ_contact_author_fax     '21244437408'
_publ_contact_author_phone     '21244434649'
_publ_section_title
;\
(4b<i>S</i>,8a<i>S</i>)-1-Isopropyl-4b,8,8-trimethyl-4b,5,6,7,8,8a,9,10-\
octahydrophenanthren-2-yl acetate
;
_publ_section_title_footnote     .
loop_
    _publ_author_name
    _publ_author_footnote
    _publ_author_address
    'Radouane Oubabi' .
;
Laboratoire de Synth\'ese Organique et Physico-Chimie Mol\'eculaire
D\'epartement de Chimie
Facult\'e des Sciences
Semlalia
BP 2390
Marrakech 40000
Morocco
;
    'Aziz Auhmani' .
;
Laboratoire de Synth\'ese Organique et Physico-Chimie Mol\'eculaire
D\'epartement de Chimie
Facult\'e des Sciences
Semlalia
BP 2390
Marrakech 40000
Morocco
;
    'Ait Itto, My Youssef' .
;
Laboratoire de Synth\'ese Organique et Physico-Chimie Mol\'eculaire
D\'epartement de Chimie
Facult\'e des Sciences
Semlalia
BP 2390
Marrakech 40000
Morocco
;
    'Abdelwahed Auhmani' .
;
Laboratoire de Synth\'ese Organique et Physico-Chimie Mol\'eculaire
D\'epartement de Chimie
Facult\'e des Sciences
Semlalia
BP 2390
Marrakech 40000
Morocco
;
    'Daran, Jean-Claude' .
;
Laboratoire de Chimie de Coordination
205 route de Narbonne
31077 Toulouse Cedex 04
France
;
_publ_section_synopsis     .
