# Supplementary material for: (4bS,8aS)-1-Isopropyl-4b,8,8-trimethyl-4b,5,6,7,8,8a,9,10-octa­hydro­phenan­thren-2-yl acetate
Source: Acta Crystallogr Sect E Struct Rep Online. 2014 Feb 19;70(Pt 3):o317. doi: 10.1107/S1600536814002748 (PMC3998421; doi:10.1107/S1600536814002748)
Supplement: Supplementary file 2 [file e-70-0o317-Isup2.hkl]

#
# h,k,l, Fc-squared, Fo-squared, sigma(Fo-squared), status flag
#
data_I
_shelx_title ' RA1F22 in P2(1)'
_shelx_refln_list_code          4
_shelx_F_calc_maximum       92.28
_exptl_crystal_F_000       360.00
_reflns_d_resolution_high  0.8838

loop_
 _space_group_symop_operation_xyz
 'x, y, z'
 '-x, y+1/2, -z'

_cell_length_a     7.4250
_cell_length_b    10.5716
_cell_length_c    12.0747
_cell_angle_alpha  90.000
_cell_angle_beta   90.124
_cell_angle_gamma  90.000

_shelx_F_squared_multiplier     1.000

loop_
 _refln_index_h
 _refln_index_k
 _refln_index_l
 _refln_F_squared_calc
 _refln_F_squared_meas
 _refln_F_squared_sigma
 _refln_observed_status
   1 -11   0         14.91         12.91         0.57 o
   2 -11   0          2.85          3.17         0.28 o
   3 -11   0          6.33          6.81         0.37 o
   0 -10   0        157.78        144.78         3.00 o
   1 -10   0         32.54         29.30         0.94 o
   2 -10   0          1.05          0.41         0.24 o
   3 -10   0         35.13         31.63         0.90 o
   4 -10   0          0.97          1.25         0.18 o
   1  -9   0         20.12         19.75         0.78 o
   2  -9   0         19.27         18.03         1.06 o
   3  -9   0          0.58          1.11         0.21 o
   4  -9   0          9.60          8.81         0.49 o
   5  -9   0          2.87          2.65         0.36 o
   0  -8   0         47.06         47.53         1.64 o
   1  -8   0         22.27         24.04         2.05 o
   2  -8   0         59.52         60.95         4.03 o
   3  -8   0         10.25          7.26         0.67 o
   4  -8   0         62.10         65.49         1.75 o
   5  -8   0          0.54          0.49         0.15 o
   6  -8   0         22.71         26.91         1.08 o
   1  -7   0         53.85         52.42         1.12 o
   2  -7   0         22.78         21.27         0.71 o
   3  -7   0         56.28         50.29         1.17 o
   4  -7   0         24.83         23.83         0.81 o
   5  -7   0        190.44        197.52         2.40 o
   6  -7   0          9.98          9.40         0.50 o
   0  -6   0        247.01        242.22         3.07 o
   1  -6   0        285.14        288.98         6.64 o
   2  -6   0         77.72         82.73         1.33 o
   3  -6   0         12.17         11.29         0.53 o
   4  -6   0          9.53          7.95         0.76 o
   5  -6   0        261.88        261.72         2.81 o
   6  -6   0         49.97         46.09         1.17 o
   7  -6   0         37.90         39.14         1.35 o
   1  -5   0         48.89         54.92         1.24 o
   2  -5   0        143.86        144.86         2.36 o
   3  -5   0         94.01         85.84         1.35 o
   4  -5   0        421.12        426.44         2.64 o
   5  -5   0        551.01        542.78         4.06 o
   6  -5   0         46.39         49.87         1.26 o
   7  -5   0         20.70         22.52         1.11 o
   0  -4   0       1036.14       1043.29         4.22 o
   1  -4   0        324.22        321.63         2.77 o
   2  -4   0       1183.33       1196.14         6.65 o
   3  -4   0        437.05        422.40         5.49 o
   4  -4   0         62.99         64.04         1.23 o
   5  -4   0        305.17        295.65         4.11 o
   6  -4   0         99.45        104.95         2.64 o
   7  -4   0         13.47         14.81         0.98 o
   1  -3   0       2859.49       2896.25        17.86 o
   2  -3   0        119.56        117.51         0.87 o
   3  -3   0         41.82         42.69         1.28 o
   4  -3   0        231.71        236.87         2.27 o
   5  -3   0        460.16        456.75         2.52 o
   6  -3   0        147.17        144.71         2.13 o
   7  -3   0          1.84          0.79         0.28 o
   8  -3   0          1.83          2.31         0.36 o
   0  -2   0       4466.99       4548.53         7.94 o
   1  -2   0        703.23        707.97        11.13 o
   2  -2   0       1389.85       1424.71         5.91 o
   3  -2   0        108.37         98.22         1.81 o
   4  -2   0        353.42        355.78         1.84 o
   5  -2   0         94.09         92.34         1.09 o
   6  -2   0        160.63        157.79         2.28 o
   7  -2   0          2.66          2.76         0.46 o
   8  -2   0          6.32          4.92         0.53 o
   1  -1   0       3532.98       3793.40         8.61 o
   2  -1   0       3124.92       3168.24         9.37 o
   3  -1   0         38.70         34.30         0.66 o
   4  -1   0         82.28         90.68         1.32 o
   5  -1   0         38.05         37.42         0.78 o
   6  -1   0         12.32         11.70         0.62 o
   7  -1   0         97.42         99.11         1.87 o
   8  -1   0          0.65          0.60         0.23 o
   1   0   0       4031.23       4110.01        49.90 o
   2   0   0        539.89        528.78         2.06 o
   3   0   0         17.37         18.15         0.46 o
   4   0   0        210.52        203.61         1.99 o
   5   0   0         57.02         48.10         0.90 o
   6   0   0         60.87         65.59         1.49 o
   7   0   0          7.68          7.40         0.54 o
   8   0   0          2.25          1.90         0.35 o
   1   1   0       3521.13       3668.24         8.43 o
   2   1   0       3126.65       2933.70        70.10 o
   3   1   0         39.24         33.39         0.94 o
   4   1   0         83.03         60.96         1.54 o
   5   1   0         38.01         38.47         0.84 o
   6   1   0         12.07         11.40         0.63 o
   7   1   0         97.14        103.79         1.95 o
   0   2   0       4477.84       4017.60         5.97 o
   1   2   0        707.62        726.52         8.00 o
   2   2   0       1394.30       1482.98        17.65 o
   3   2   0        108.32        100.44         1.77 o
   4   2   0        353.50        356.98         3.28 o
   5   2   0         94.16         94.64         1.58 o
   6   2   0        160.24        162.50         2.37 o
   1   3   0       2859.36       3046.98       115.36 o
   2   3   0        118.49        119.92         3.32 o
   3   3   0         42.36         44.67         1.29 o
   4   3   0        232.78        247.84         1.65 o
   5   3   0        460.45        464.82         2.55 o
   6   3   0        146.15        151.53         3.39 o
   0   4   0       1036.41       1058.52         3.27 o
   1   4   0        322.29        319.75         1.84 o
   2   4   0       1182.67       1285.73         7.38 o
   3   4   0        437.17        429.69         2.99 o
   4   4   0         62.97         66.25         1.24 o
   5   4   0        304.68        308.48         3.00 o
   6   4   0         99.78        107.20         1.80 o
   2   5   0        144.95        141.81         2.39 o
   3   5   0         93.92         88.63         1.18 o
   4   5   0        422.06        436.62         3.57 o
   5   5   0        550.41        570.98         6.05 o
   0   6   0        247.36        253.48         3.20 o
   1   6   0        285.28        298.50         2.03 o
   2   6   0         78.17         89.30         0.97 o
   3   6   0         12.14         10.84         0.51 o
   4   6   0          9.50          8.31         0.73 o
   1   7   0         54.18         57.34         0.99 o
   2   7   0         22.52         22.37         0.76 o
   3   7   0         56.39         51.90         1.61 o
   0   8   0         47.28         54.65         1.23 o
   1   8   0         22.53         26.39         0.73 o
   2   8   0         59.58         65.17         1.14 o
   3   8   0         10.25          8.17         0.68 o
   1   9   0         20.23         22.44         0.88 o
   2   9   0         19.36         20.45         0.79 o
   3   9   0          0.53          0.75         0.25 o
   0  10   0        157.97        164.10         3.36 o
   1  10   0         32.75         32.56         1.03 o
   2  10   0          1.16          0.82         0.17 o
   1  11   0         14.85         15.00         0.92 o
  -3 -11   1          0.56          0.31         0.16 o
  -2 -11   1          0.52          0.28         0.11 o
  -1 -11   1          6.38          6.54         0.58 o
   0 -11   1          7.25          6.22         0.41 o
   1 -11   1          1.32          0.69         0.26 o
   2 -11   1          3.20          4.39         0.49 o
   3 -11   1         17.98         19.71         0.64 o
  -4 -10   1          4.40          5.63         0.35 o
  -3 -10   1          1.21          1.44         0.42 o
  -2 -10   1         30.80         29.66         0.91 o
  -1 -10   1          5.09          5.54         0.42 o
   0 -10   1         11.98         11.18         0.59 o
   1 -10   1         17.71         20.54         0.83 o
   2 -10   1          0.21          0.84         0.29 o
   3 -10   1         41.69         40.15         1.03 o
   4 -10   1         22.85         21.61         0.68 o
  -5  -9   1          1.64          1.36         0.18 o
  -4  -9   1         22.79         21.82         0.75 o
  -3  -9   1         33.27         34.44         0.97 o
  -2  -9   1         23.86         24.75         0.86 o
  -1  -9   1        133.59        127.35         4.01 o
   0  -9   1         55.67         52.38         1.28 o
   1  -9   1        134.43        122.02         2.35 o
   2  -9   1         23.12         23.77         1.23 o
   3  -9   1          7.00          7.17         0.46 o
   4  -9   1         18.05         19.39         0.71 o
   5  -9   1         19.79         20.94         0.68 o
  -5  -8   1          5.72          5.41         0.37 o
  -4  -8   1         43.83         42.02         1.08 o
  -3  -8   1         57.02         49.97         1.16 o
  -2  -8   1         40.04         33.75         0.98 o
  -1  -8   1         28.43         28.22         0.71 o
   0  -8   1         64.39         64.34         1.10 o
   1  -8   1        361.55        351.43         4.34 o
   2  -8   1         19.68         20.28         1.10 o
   3  -8   1         24.66         22.90         1.16 o
   4  -8   1         40.76         41.58         1.08 o
   5  -8   1        130.60        127.77         1.86 o
   6  -8   1          7.55          6.20         0.37 o
  -6  -7   1          3.57          2.33         0.25 o
  -5  -7   1         36.93         34.52         0.77 o
  -4  -7   1        125.22        123.89         2.68 o
  -3  -7   1          3.16          4.13         0.33 o
  -2  -7   1        129.22        123.72         2.51 o
  -1  -7   1        165.41        144.29         2.20 o
   0  -7   1         30.68         25.52         1.09 o
   1  -7   1          1.97          2.64         0.26 o
   2  -7   1         55.38         55.20         1.17 o
   3  -7   1         11.59         10.22         0.73 o
   4  -7   1         73.76         69.34         2.01 o
   5  -7   1        116.32        117.81         1.88 o
   6  -7   1         22.95         22.61         0.78 o
  -7  -6   1          0.37          0.22         0.14 o
  -6  -6   1         62.14         65.95         1.36 o
  -5  -6   1         10.33         11.51         0.58 o
  -4  -6   1         60.05         52.73         1.15 o
  -3  -6   1         57.54         54.87         1.17 o
  -2  -6   1         18.48         17.50         0.61 o
  -1  -6   1        182.65        173.89         2.62 o
   0  -6   1        158.43        149.13         2.37 o
   1  -6   1         73.24         79.51         0.99 o
   2  -6   1        292.45        288.92         2.55 o
   3  -6   1         61.58         61.59         1.23 o
   4  -6   1        151.08        146.96         2.82 o
   5  -6   1        197.97        192.76         2.44 o
   6  -6   1         14.49         14.50         0.67 o
   7  -6   1          9.92         10.35         0.71 o
  -7  -5   1          4.46          4.34         0.50 o
  -6  -5   1         10.92         11.09         0.83 o
  -5  -5   1         27.54         26.93         1.08 o
  -4  -5   1        211.34        211.40         1.87 o
  -3  -5   1        141.13        136.93         1.36 o
  -2  -5   1        377.45        382.26         2.94 o
  -1  -5   1        467.02        480.94         3.71 o
   0  -5   1         34.04         27.41         0.76 o
   1  -5   1        739.88        751.23         4.92 o
   2  -5   1          5.65          9.26         0.60 o
   3  -5   1        107.35        108.99         1.80 o
   4  -5   1         50.11         48.14         1.13 o
   5  -5   1         21.66         21.06         0.80 o
   6  -5   1          3.36          3.64         0.36 o
   7  -5   1          0.10          0.35         0.21 o
  -7  -4   1         48.50         50.09         1.73 o
  -6  -4   1        272.19        281.24         4.28 o
  -5  -4   1        284.92        283.98         2.81 o
  -4  -4   1         58.04         59.60         0.96 o
  -3  -4   1         74.81         66.17         1.09 o
  -2  -4   1       1088.61       1097.49         8.02 o
  -1  -4   1       1196.79       1200.48        13.33 o
   0  -4   1        320.52        342.06         4.07 o
   1  -4   1         88.42         88.40         1.48 o
   2  -4   1         96.87        103.24         1.85 o
   3  -4   1        233.10        235.21         3.21 o
   4  -4   1         97.20        105.09         2.07 o
   5  -4   1          2.27          2.42         0.28 o
   6  -4   1         82.85         83.46         1.64 o
   7  -4   1         10.48         10.40         0.81 o
  -8  -3   1         10.26          9.84         0.69 o
  -7  -3   1         34.27         33.11         1.47 o
  -6  -3   1        168.45        170.23         3.35 o
  -5  -3   1        560.72        556.01         3.14 o
  -4  -3   1          9.12          9.64         0.37 o
  -3  -3   1        182.08        169.50         1.49 o
  -2  -3   1        207.82        177.13         0.94 o
  -1  -3   1        195.83        195.96         1.66 o
   0  -3   1       1889.95       1816.61         4.90 o
   1  -3   1        402.04        380.16         2.84 o
   2  -3   1        314.87        300.49         2.98 o
   3  -3   1        277.46        292.37         3.38 o
   4  -3   1        285.81        290.32         2.53 o
   5  -3   1          7.13          5.51         0.28 o
   6  -3   1         33.54         30.58         0.98 o
   7  -3   1          3.87          4.05         0.53 o
   8  -3   1         19.29         22.02         1.02 o
  -8  -2   1         17.41         18.22         0.99 o
  -7  -2   1         60.00         60.17         2.01 o
  -6  -2   1        516.30        518.71         5.88 o
  -5  -2   1        210.11        204.51         2.32 o
  -4  -2   1        347.79        340.92         2.33 o
  -3  -2   1         64.94         70.87         3.27 o
  -2  -2   1        201.75        206.32         1.55 o
  -1  -2   1       3769.78       3865.17         6.14 o
   2  -2   1       2467.83       2416.40         8.78 o
   3  -2   1        109.67        102.94         1.08 o
   4  -2   1        102.29         98.08         1.13 o
   5  -2   1         20.77         23.56         0.49 o
   6  -2   1         26.83         28.75         0.97 o
   7  -2   1          5.23          4.78         1.35 o
   8  -2   1         14.21         16.58         0.93 o
  -8  -1   1          5.68          7.32         0.65 o
  -7  -1   1         35.57         32.84         1.51 o
  -6  -1   1        244.25        247.67         2.90 o
  -5  -1   1        276.16        261.79         2.64 o
  -4  -1   1        111.79        109.93         1.09 o
  -3  -1   1        134.01        137.38         1.77 o
  -2  -1   1        222.99        211.13         2.06 o
  -1  -1   1       2948.47       2935.01        71.37 o
   0  -1   1       1602.66       1572.08        52.04 o
   1  -1   1        141.31        126.76         0.91 o
   2  -1   1        233.37        223.69         1.21 o
   3  -1   1        492.90        518.85         2.72 o
   4  -1   1         54.84         64.67         0.89 o
   5  -1   1         76.36         71.20         0.99 o
   6  -1   1         77.56         75.70         2.19 o
   7  -1   1         29.70         32.97         1.07 o
   8  -1   1         12.35         14.45         0.88 o
  -7   0   1        119.51        122.72         2.94 o
  -6   0   1        344.62        332.14         3.39 o
  -5   0   1         14.78         14.09         0.61 o
  -4   0   1         78.23         74.43         1.52 o
  -3   0   1          0.21          0.27         0.10 o
  -2   0   1        478.71        496.47         2.57 o
  -1   0   1         36.77         34.91         0.43 o
   0   0   1         86.80         80.34         1.86 o
   1   0   1          9.98          8.31         0.18 o
   2   0   1       1534.24       1540.62         4.17 o
   3   0   1         28.48         28.95         1.02 o
   4   0   1        441.04        470.96         2.92 o
   5   0   1         18.76         18.09         0.56 o
   6   0   1          4.70          4.91         0.41 o
   7   0   1         44.98         45.25         1.27 o
   8   0   1          6.26          7.32         0.62 o
  -7   1   1         35.42         35.39         1.57 o
  -6   1   1        243.86        253.46         2.98 o
  -5   1   1        277.28        267.68         2.16 o
  -4   1   1        110.25        107.18         1.17 o
  -3   1   1        133.12        149.30         1.95 o
  -2   1   1        221.32        228.55         1.96 o
  -1   1   1       2959.63       3233.95         7.28 o
   0   1   1       1603.72       1574.37        43.48 o
   1   1   1        143.13        125.80         1.18 o
   2   1   1        233.55        234.10         1.27 o
   3   1   1        493.20        520.44         2.09 o
   4   1   1         55.16         75.67        10.15 o
   5   1   1         76.90         72.67         1.14 o
   6   1   1         77.06         75.70         1.60 o
   7   1   1         29.68         33.88         1.11 o
  -6   2   1        515.44        515.83         4.35 o
  -5   2   1        210.42        207.94         1.65 o
  -4   2   1        346.73        346.85         2.80 o
  -3   2   1         65.53         78.39         1.53 o
  -2   2   1        200.63        215.14         2.19 o
  -1   2   1       3759.39       3831.46         9.78 o
   0   2   1       8516.39       5647.94        11.22 o
   1   2   1        675.42        683.40         5.68 o
   2   2   1       2469.33       2718.47       112.20 o
   3   2   1        109.89        109.43         4.66 o
   4   2   1        102.90        103.13         2.52 o
   5   2   1         20.96         24.56         0.70 o
   6   2   1         26.57         28.77         0.98 o
   7   2   1          5.20          7.62         0.81 o
  -5   3   1        562.02        559.75         3.30 o
  -4   3   1          9.36         10.32         0.34 o
  -3   3   1        180.83        170.34         2.46 o
  -2   3   1        208.49        187.07         2.27 o
  -1   3   1        194.42        197.40         2.03 o
   1   3   1        402.57        392.44         1.97 o
   2   3   1        315.53        306.21         5.06 o
   3   3   1        278.79        294.56         4.84 o
   4   3   1        287.62        298.71         1.78 o
   5   3   1          7.09          6.14         0.34 o
   6   3   1         33.35         31.71         1.54 o
   7   3   1          3.91          4.94         0.63 o
  -6   4   1        271.84        289.23         4.14 o
  -5   4   1        284.53        292.46         2.96 o
  -4   4   1         58.35         63.50         1.03 o
  -3   4   1         74.75         68.15         1.19 o
  -2   4   1       1091.59       1087.30         6.40 o
   0   4   1        320.34        339.71         2.18 o
   1   4   1         89.10         92.85         1.85 o
   2   4   1         98.41        109.55         3.09 o
   3   4   1        233.97        249.53         2.46 o
   4   4   1         97.04        107.76         1.13 o
   5   4   1          2.24          3.49         0.31 o
   6   4   1         83.04         86.45         2.50 o
  -6   5   1         11.03         12.12         0.86 o
  -5   5   1         28.10         26.26         1.30 o
  -4   5   1        211.12        208.13         6.01 o
  -3   5   1        141.47        140.43         1.84 o
  -2   5   1        375.97        405.57         4.02 o
   1   5   1        743.38        819.16         4.53 o
   2   5   1          5.59          6.70         0.25 o
   3   5   1        108.15        111.30         1.43 o
   4   5   1         49.89         49.29         1.52 o
  -5   6   1         10.50         10.93         0.88 o
  -4   6   1         59.86         52.55         1.83 o
  -3   6   1         57.56         57.91         1.16 o
  -2   6   1         18.49         19.30         0.54 o
  -1   6   1        183.23        193.86         1.91 o
   0   6   1        159.42        155.88         2.50 o
   1   6   1         72.27         86.39         3.35 o
   2   6   1        292.28        302.46         2.51 o
   3   6   1         61.81         63.09         1.03 o
   4   6   1        151.02        153.83         3.04 o
  -4   7   1        124.64        129.04         2.93 o
  -3   7   1          3.10          3.60         0.33 o
  -2   7   1        129.49        133.80         2.13 o
  -1   7   1        165.93        167.11         1.71 o
   0   7   1         31.05         28.82         0.83 o
   1   7   1          2.03          2.78         0.22 o
   2   7   1         55.68         57.09         1.27 o
   3   7   1         11.54         10.26         0.55 o
  -3   8   1         56.66         53.38         1.70 o
  -2   8   1         39.61         40.11         1.08 o
  -1   8   1         28.91         29.78         0.96 o
   0   8   1         65.37         72.05         1.18 o
   1   8   1        362.42        393.78         3.43 o
   2   8   1         19.67         21.37         0.66 o
   3   8   1         24.83         24.56         0.89 o
  -2   9   1         23.90         28.95         2.92 o
  -1   9   1        134.21        139.94         3.95 o
   0   9   1         55.54         59.02         1.13 o
   1   9   1        134.76        138.44         2.59 o
   2   9   1         23.03         25.13         0.79 o
   3   9   1          7.06          7.21         0.65 o
  -2  10   1         30.91         32.40         1.31 o
  -1  10   1          5.03          5.65         0.67 o
   0  10   1         12.01         11.66         0.64 o
   1  10   1         17.81         23.15         0.68 o
   2  10   1          0.24          0.86         0.29 o
   3  10   1         41.55         41.77         1.43 o
  -3  11   1          0.59          0.43         0.18 o
  -1  11   1          6.32          6.44         0.42 o
   0  11   1          7.24          6.56         0.43 o
   1  11   1          1.29          1.20         0.30 o
   2  11   1          3.15          4.32         0.48 o
  -3 -11   2          5.52          5.78         0.48 o
  -2 -11   2          9.54          8.52         0.43 o
  -1 -11   2          1.58          1.87         0.23 o
   0 -11   2         33.10         31.60         0.89 o
   1 -11   2         21.37         22.35         1.11 o
   2 -11   2         32.25         31.72         1.24 o
   3 -11   2         73.22         81.47         1.80 o
  -4 -10   2         10.86         10.65         0.45 o
  -3 -10   2         52.08         51.50         1.08 o
  -2 -10   2         35.83         37.76         0.80 o
  -1 -10   2         30.69         28.55         0.94 o
   0 -10   2        100.02         93.38         1.68 o
   1 -10   2         58.42         50.99         1.83 o
   2 -10   2         19.22         17.25         1.04 o
   3 -10   2          3.36          2.90         0.29 o
   4 -10   2         17.23         18.84         0.93 o
  -5  -9   2          3.35          4.00         0.28 o
  -4  -9   2         11.55         12.82         0.56 o
  -3  -9   2         14.44         14.76         0.64 o
  -2  -9   2         11.54         11.99         1.20 o
  -1  -9   2         23.20         18.95         0.78 o
   0  -9   2         29.21         26.58         0.91 o
   1  -9   2         11.98          9.76         0.54 o
   2  -9   2          3.58          2.82         0.47 o
   3  -9   2         54.29         56.51         1.27 o
   4  -9   2         97.73         92.87         3.39 o
   5  -9   2         21.45         22.77         0.72 o
  -5  -8   2          0.14          0.52         0.14 o
  -4  -8   2         39.02         40.93         1.04 o
  -3  -8   2         21.41         21.55         0.75 o
  -2  -8   2         83.97         79.21         2.13 o
  -1  -8   2         41.64         41.37         1.52 o
   0  -8   2         92.80         85.80         1.57 o
   1  -8   2        124.79        124.15         1.84 o
   2  -8   2         35.15         37.06         1.50 o
   3  -8   2          9.99         10.10         0.77 o
   4  -8   2        131.44        137.08         2.81 o
   5  -8   2        129.06        121.99         1.83 o
   6  -8   2         52.59         53.73         1.07 o
  -5  -7   2         31.15         32.48         0.91 o
  -4  -7   2         55.80         56.85         1.24 o
  -3  -7   2          3.14          3.02         0.29 o
  -2  -7   2        268.08        246.61         3.56 o
  -1  -7   2        120.31        116.77         1.62 o
   0  -7   2        151.59        146.50         2.16 o
   1  -7   2         96.34         86.27         1.48 o
   2  -7   2        183.83        183.45         1.82 o
   3  -7   2         98.92        105.99         2.35 o
   4  -7   2        101.41         95.20         2.33 o
   5  -7   2         33.14         28.32         1.29 o
   6  -7   2          9.20          9.60         0.51 o
  -6  -6   2          5.41          6.12         0.56 o
  -5  -6   2        224.36        234.35         2.57 o
  -4  -6   2        229.35        218.05         2.36 o
  -3  -6   2         25.42         26.94         0.94 o
  -2  -6   2         69.37         62.65         1.64 o
  -1  -6   2         84.88         74.74         1.19 o
   0  -6   2        144.86        138.53         2.09 o
   1  -6   2        451.09        478.40         2.81 o
   2  -6   2          6.41          6.14         0.47 o
   3  -6   2         11.07         11.24         0.70 o
   4  -6   2         67.10         66.68         1.87 o
   5  -6   2         20.03         17.80         1.03 o
   6  -6   2         26.45         29.41         0.93 o
   7  -6   2         29.54         32.04         1.23 o
  -7  -5   2         16.16         15.24         0.85 o
  -6  -5   2         17.14         18.76         1.04 o
  -5  -5   2        113.73        111.68         1.39 o
  -4  -5   2         18.38         16.49         0.50 o
  -3  -5   2         52.16         52.86         1.00 o
  -2  -5   2        248.34        256.03         1.93 o
  -1  -5   2        669.31        707.64         4.75 o
   0  -5   2        507.20        504.29         3.36 o
   1  -5   2         13.42         38.45         1.12 o
   2  -5   2        120.67        125.50         1.60 o
   3  -5   2         80.53         74.24         1.31 o
   4  -5   2         70.61         68.34         2.46 o
   5  -5   2         97.90         93.74         2.30 o
   6  -5   2          1.31          1.73         0.27 o
   7  -5   2          3.40          3.96         0.49 o
  -7  -4   2         10.91         11.74         0.81 o
  -6  -4   2         12.79         12.14         0.87 o
  -5  -4   2        265.08        266.86         2.69 o
  -4  -4   2        175.00        176.77         1.58 o
  -3  -4   2        143.56        145.49         2.14 o
  -2  -4   2         94.69         99.52         1.48 o
  -1  -4   2       1269.41       1327.81         6.15 o
   0  -4   2         17.33         17.92         0.70 o
   1  -4   2        199.51        200.56         2.34 o
   2  -4   2        634.50        611.15         3.30 o
   3  -4   2          5.97          6.04         0.28 o
   4  -4   2          6.25          4.45         0.41 o
   5  -4   2         40.84         43.56         1.51 o
   6  -4   2         15.45         16.96         0.96 o
   7  -4   2          5.53          6.02         0.62 o
  -7  -3   2         28.32         28.23         1.32 o
  -6  -3   2         31.75         34.83         1.49 o
  -5  -3   2          1.43          2.20         0.62 o
  -4  -3   2        135.75        131.25         1.27 o
  -3  -3   2        306.38        285.44         2.60 o
  -2  -3   2        572.19        599.35         3.18 o
  -1  -3   2        307.25        297.97         1.52 o
   0  -3   2         80.21         70.10         0.75 o
   1  -3   2        925.90        893.86         4.76 o
   2  -3   2        571.14        558.39         3.88 o
   3  -3   2        318.78        310.29         2.19 o
   4  -3   2         59.23         56.41         0.88 o
   5  -3   2          5.36          6.49         0.27 o
   6  -3   2         32.67         34.10         1.04 o
   7  -3   2          5.68          5.46         0.60 o
   8  -3   2         12.51         13.76         0.79 o
  -8  -2   2          0.99          0.94         0.26 o
  -7  -2   2        106.96        108.86         2.67 o
  -6  -2   2        322.99        319.06         4.57 o
  -5  -2   2          2.03          5.74         2.76 o
  -4  -2   2         75.08         82.75         0.87 o
  -3  -2   2        101.34        105.54         1.63 o
  -2  -2   2        786.77        776.19         2.36 o
  -1  -2   2       1109.61       1056.46        13.65 o
   0  -2   2       1326.80       1265.51         9.21 o
   1  -2   2        375.57        367.95         8.06 o
   2  -2   2        367.01        336.50         1.71 o
   3  -2   2       1098.23       1166.55        15.03 o
   4  -2   2          6.69          9.83         0.51 o
   5  -2   2          0.36          0.35         0.08 o
   6  -2   2         17.95         17.54         0.76 o
   7  -2   2         12.83         12.06         0.64 o
   8  -2   2          8.17          6.65         0.57 o
  -7  -1   2        223.62        222.19         3.95 o
  -6  -1   2        100.83        103.65         2.58 o
  -5  -1   2         76.99         76.34         1.14 o
  -4  -1   2        173.95        176.90         1.86 o
  -3  -1   2        518.55        516.67         2.95 o
  -2  -1   2        150.61        139.73         1.16 o
  -1  -1   2        783.39        735.41         2.09 o
   0  -1   2       1511.59       1378.38        18.87 o
   1  -1   2        210.38        197.84         5.87 o
   2  -1   2       1369.61       1420.10         6.35 o
   3  -1   2         35.37         42.93         2.69 o
   4  -1   2         75.51         75.70         0.76 o
   5  -1   2         59.13         58.22         1.30 o
   6  -1   2         15.86         16.54         0.82 o
   7  -1   2          3.19          2.88         0.33 o
   8  -1   2          1.45          1.59         0.31 o
  -7   0   2        162.06        154.71         3.28 o
  -6   0   2        414.69        392.48         5.14 o
  -5   0   2        112.75        112.91         1.75 o
  -4   0   2         62.58         68.12         1.17 o
  -3   0   2        303.24        319.85         2.50 o
  -2   0   2       1148.97       1217.60         3.97 o
  -1   0   2        476.68        424.57         1.15 o
   0   0   2       1126.63       1107.47         4.28 o
   1   0   2        132.44        110.21         0.93 o
   2   0   2         38.51         36.01         0.58 o
   3   0   2        498.90        564.23         2.34 o
   4   0   2        450.14        483.32         3.31 o
   5   0   2         58.86         59.87         1.23 o
   6   0   2          0.15          0.40         0.16 o
   7   0   2          0.04         -0.01         0.26 o
   8   0   2          0.01          0.04         0.14 o
  -6   1   2        100.68        104.67         2.64 o
  -5   1   2         77.77         80.43         1.51 o
  -4   1   2        175.55        178.75         3.01 o
  -3   1   2        518.69        512.83         3.56 o
  -2   1   2        150.17        144.05         1.49 o
   0   1   2       1516.16       1518.35         4.36 o
   1   1   2        209.18        207.68         1.65 o
   2   1   2       1369.40       1368.35        23.00 o
   3   1   2         35.05         37.70         0.88 o
   4   1   2         76.15         78.80         1.32 o
   5   1   2         59.34         57.85         1.03 o
   6   1   2         15.92         16.85         0.74 o
   7   1   2          3.27          2.90         0.33 o
  -5   2   2          2.07          2.59         0.23 o
  -4   2   2         75.29         83.80         0.94 o
  -3   2   2        102.34        106.76         1.72 o
  -2   2   2        786.93        818.83         4.31 o
   0   2   2       1322.11       1266.17        27.62 o
   1   2   2        373.06        367.88         2.68 o
   2   2   2        369.79        356.90         2.57 o
   3   2   2       1100.78       1199.76         4.93 o
   4   2   2          6.80         10.01         0.40 o
   5   2   2          0.35          0.41         0.12 o
   6   2   2         17.69         16.84         0.74 o
   7   2   2         12.84         12.79         1.03 o
  -6   3   2         31.76         36.95         1.47 o
  -5   3   2          1.43          1.52         0.32 o
  -4   3   2        135.83        129.58         3.32 o
  -3   3   2        304.50        294.37         3.20 o
  -2   3   2        570.46        598.19         4.11 o
   0   3   2         81.03         74.98         0.66 o
   1   3   2        927.63        915.44         5.02 o
   2   3   2        570.36        569.35        10.56 o
   3   3   2        320.96        325.81        10.31 o
   4   3   2         59.82         61.05         0.95 o
   5   3   2          5.46          6.29         0.66 o
   6   3   2         32.45         35.22         1.64 o
   7   3   2          5.84          5.94         0.68 o
  -6   4   2         12.97         14.40         0.95 o
  -5   4   2        264.69        269.80         4.19 o
  -4   4   2        174.76        179.10         2.17 o
  -3   4   2        143.01        145.59         1.76 o
   1   4   2        199.02        209.49         5.38 o
   2   4   2        632.23        623.61        13.17 o
   3   4   2          6.02          6.28         0.30 o
   4   4   2          6.13          4.35         0.27 o
   5   4   2         41.02         43.41         1.64 o
   6   4   2         15.45         15.93         1.08 o
   7   4   2          5.46          7.53         0.71 o
  -6   5   2         17.08         17.56         1.06 o
  -5   5   2        113.60        109.63         2.74 o
  -4   5   2         18.02         18.12         1.06 o
  -3   5   2         52.34         52.35         1.63 o
  -2   5   2        250.42        264.56         3.27 o
   0   5   2        506.47        511.57         3.39 o
   1   5   2         13.52         14.84         0.47 o
   2   5   2        120.96        128.08         1.63 o
   3   5   2         81.14         74.49         1.11 o
   4   5   2         70.17         68.62         2.66 o
  -6   6   2          5.39          5.45         0.60 o
  -5   6   2        225.12        233.22         4.04 o
  -4   6   2        229.14        212.53         3.73 o
  -3   6   2         25.56         25.48         1.20 o
  -2   6   2         69.41         66.76         1.31 o
  -1   6   2         85.15         80.49         1.24 o
   0   6   2        145.38        148.27         3.71 o
   1   6   2        453.94        514.02         3.33 o
   2   6   2          6.54          6.76         0.27 o
   3   6   2         11.00         10.90         0.48 o
   4   6   2         67.32         70.47         2.07 o
  -5   7   2         31.57         33.12         1.49 o
  -4   7   2         55.25         57.10         1.98 o
  -3   7   2          3.11          3.29         0.47 o
  -2   7   2        268.02        268.59         2.63 o
  -1   7   2        121.40        131.37         4.09 o
   0   7   2        150.50        162.47         2.00 o
   1   7   2         96.48         93.74         1.54 o
   2   7   2        182.69        186.14         2.17 o
   3   7   2         98.63        108.38         1.80 o
   4   7   2        101.07        100.45         2.60 o
  -3   8   2         21.69         23.37         1.21 o
  -2   8   2         84.29         90.77         2.40 o
  -1   8   2         41.67         45.15         1.37 o
   0   8   2         92.06         92.51         1.63 o
   1   8   2        124.05        131.10         1.64 o
   2   8   2         35.22         39.42         1.15 o
   3   8   2         10.00         10.80         0.60 o
  -2   9   2         11.66         13.09         0.90 o
  -1   9   2         23.31         21.21         0.84 o
   0   9   2         29.11         27.67         0.78 o
   1   9   2         11.92         10.64         0.49 o
   2   9   2          3.55          3.52         0.56 o
   3   9   2         54.42         61.17         1.88 o
  -4  10   2         10.82         10.97         0.65 o
  -2  10   2         35.44         41.51         1.49 o
  -1  10   2         30.58         31.76         1.44 o
   0  10   2         99.87        103.75         1.85 o
   1  10   2         58.30         56.27         1.12 o
   2  10   2         18.84         20.38         1.13 o
   3  10   2          3.26          2.80         0.39 o
  -2  11   2          9.31         10.16         0.71 o
  -1  11   2          1.61          1.80         0.23 o
   0  11   2         33.06         34.88         0.97 o
   1  11   2         21.50         24.97         0.77 o
   2  11   2         32.15         35.27         1.31 o
  -2 -11   3          4.40          5.12         0.33 o
  -1 -11   3         19.74         19.68         0.68 o
   0 -11   3         20.28         20.46         0.69 o
   1 -11   3         28.35         26.52         1.19 o
   2 -11   3          4.02          2.58         0.37 o
  -4 -10   3         12.35         12.60         0.70 o
  -3 -10   3         17.84         16.35         0.89 o
  -2 -10   3         21.73         19.31         0.74 o
  -1 -10   3         30.04         28.03         0.92 o
   0 -10   3        135.44        135.70         2.20 o
   1 -10   3          8.45          8.00         0.74 o
   2 -10   3          6.04          5.89         0.61 o
   3 -10   3         29.51         29.51         0.85 o
   4 -10   3         61.99         65.83         1.67 o
  -5  -9   3         10.88         10.97         0.65 o
  -4  -9   3         57.11         55.49         1.66 o
  -3  -9   3          6.03          7.11         0.48 o
  -2  -9   3        137.79        130.21         2.80 o
  -1  -9   3          9.35          8.45         0.54 o
   0  -9   3          6.08          5.56         0.42 o
   1  -9   3         28.86         31.07         1.49 o
   2  -9   3         27.83         26.25         1.30 o
   3  -9   3         17.25         16.79         0.69 o
   4  -9   3         67.27         65.58         1.84 o
   5  -9   3         58.73         62.31         1.15 o
  -5  -8   3        112.25        113.32         1.57 o
  -4  -8   3         79.56         73.76         1.35 o
  -3  -8   3        120.91        117.03         2.73 o
  -2  -8   3        114.28        109.98         2.53 o
  -1  -8   3         20.52         19.72         1.04 o
   0  -8   3        189.12        163.21         2.88 o
   1  -8   3        152.70        152.79         3.18 o
   2  -8   3        146.59        145.61         3.04 o
   3  -8   3         41.90         38.45         1.48 o
   4  -8   3         49.19         47.80         1.64 o
   5  -8   3         17.32         13.55         0.84 o
  -5  -7   3         24.90         22.79         0.90 o
  -4  -7   3         21.63         22.59         0.77 o
  -3  -7   3          9.57          9.85         0.72 o
  -2  -7   3        285.88        259.58         3.75 o
  -1  -7   3         70.97         65.64         1.21 o
   0  -7   3         19.00         18.42         0.69 o
   1  -7   3         19.23         17.49         0.95 o
   2  -7   3         66.90         71.53         1.15 o
   3  -7   3         12.11         12.97         0.82 o
   4  -7   3         31.83         30.53         1.31 o
   5  -7   3         30.88         33.28         1.36 o
   6  -7   3         72.27         68.02         1.44 o
  -5  -6   3        106.38        109.86         1.89 o
  -4  -6   3         18.61         18.81         0.69 o
  -3  -6   3         56.24         52.60         1.07 o
  -2  -6   3        128.83        128.12         2.41 o
  -1  -6   3        595.07        589.98         6.89 o
   0  -6   3         16.69         19.96         0.62 o
   1  -6   3         62.89         60.02         1.15 o
   2  -6   3         98.67         92.88         1.06 o
   3  -6   3          4.98          5.49         0.36 o
   4  -6   3         34.81         30.58         1.26 o
   5  -6   3         54.44         45.68         1.61 o
   6  -6   3          9.19          9.03         0.51 o
   7  -6   3          0.76          0.67         0.20 o
  -6  -5   3         64.42         71.43         1.91 o
  -5  -5   3         67.85         68.59         1.33 o
  -4  -5   3        268.50        261.98         2.47 o
  -3  -5   3         27.29         29.30         0.76 o
  -2  -5   3        224.56        238.29         7.78 o
  -1  -5   3        228.05        221.93         1.68 o
   0  -5   3        101.74         99.33         1.85 o
   1  -5   3         71.78         60.21         1.22 o
   2  -5   3        689.07        687.68         3.20 o
   3  -5   3        123.57        118.13         1.39 o
   4  -5   3         13.04         14.16         0.82 o
   5  -5   3         60.09         66.35         1.91 o
   6  -5   3         13.29         13.94         0.65 o
   7  -5   3         50.76         56.38         1.71 o
  -7  -4   3         90.51        100.39         1.58 o
  -6  -4   3         23.13         24.94         1.19 o
  -5  -4   3        228.80        225.97         1.95 o
  -4  -4   3        125.66        137.82         1.37 o
  -3  -4   3        108.02        124.44         1.43 o
  -2  -4   3        177.51        173.84         2.00 o
  -1  -4   3        620.35        609.29         5.24 o
   0  -4   3        117.64        113.73         2.33 o
   1  -4   3        180.58        192.03         2.41 o
   2  -4   3        384.72        385.79         2.66 o
   3  -4   3        654.61        650.81         3.08 o
   4  -4   3         62.01         62.68         1.25 o
   5  -4   3         49.85         47.08         1.56 o
   6  -4   3         25.71         24.99         1.29 o
   7  -4   3         61.54         56.56         1.79 o
  -7  -3   3        137.36        144.02         2.88 o
  -6  -3   3         26.73         28.13         1.31 o
  -5  -3   3        107.68        115.56         1.65 o
  -4  -3   3         72.09         69.01         0.80 o
  -3  -3   3         34.41         39.27         1.04 o
  -2  -3   3       1155.89       1196.97         3.68 o
  -1  -3   3        426.81        425.26         4.70 o
   0  -3   3         36.24         32.32         0.56 o
   1  -3   3        203.51        179.07         2.05 o
   2  -3   3        976.14       1035.71         5.30 o
   3  -3   3        150.07        157.74         1.60 o
   4  -3   3        121.27        105.67         1.24 o
   5  -3   3         73.12         72.60         1.13 o
   6  -3   3         84.04         79.34         1.59 o
   7  -3   3         23.04         20.81         1.12 o
  -7  -2   3        225.91        227.32         3.80 o
  -6  -2   3         46.08         46.32         1.69 o
  -5  -2   3         58.38         59.71         1.20 o
  -4  -2   3        128.78        116.67         1.71 o
  -3  -2   3        905.58       1030.18         5.69 o
  -2  -2   3        404.57        420.63         1.98 o
  -1  -2   3        223.08        219.65         1.98 o
   0  -2   3         56.85         53.63         0.92 o
   1  -2   3          6.73          7.85         0.26 o
   2  -2   3        824.83        840.72         2.81 o
   3  -2   3        312.33        324.90         3.58 o
   4  -2   3        159.91        160.66         1.49 o
   5  -2   3         25.85         28.78         0.56 o
   6  -2   3          1.47          1.57         0.25 o
   7  -2   3         75.29         77.23         1.55 o
  -7  -1   3          2.63          3.57         0.52 o
  -6  -1   3        165.87        166.62         3.28 o
  -5  -1   3         28.46         27.05         1.30 o
  -4  -1   3        264.63        279.64         1.85 o
  -3  -1   3        395.26        408.67         3.56 o
  -2  -1   3       1621.85       1636.87         8.04 o
  -1  -1   3        565.54        547.42         3.87 o
   0  -1   3        355.65        333.48         1.55 o
   1  -1   3        149.00        132.50         1.42 o
   2  -1   3        209.21        189.21         1.24 o
   3  -1   3        779.30        835.73         2.55 o
   4  -1   3        103.93        108.47         1.28 o
   5  -1   3         57.22         54.73         1.02 o
   6  -1   3         13.09         13.32         0.67 o
   7  -1   3          0.96          0.33         0.15 o
   8  -1   3          3.11          3.55         0.66 o
  -7   0   3        170.23        180.71         3.52 o
  -6   0   3         51.65         46.86         1.76 o
  -5   0   3          3.73          4.87         0.36 o
  -4   0   3         22.74         18.23         0.60 o
  -3   0   3       2846.10       3019.09        11.05 o
  -2   0   3        577.80        600.08         1.90 o
  -1   0   3        208.87        178.44         4.25 o
   0   0   3       2262.46       2077.76        70.99 o
   1   0   3       1585.21       1506.55        43.56 o
   2   0   3         15.74         16.78         0.42 o
   3   0   3         11.17         10.44         0.72 o
   4   0   3         49.37         55.15         0.67 o
   5   0   3        107.52        106.10         1.50 o
   6   0   3          0.42          0.12         0.12 o
   7   0   3         16.31         12.47         0.64 o
   8   0   3          0.54          1.98         0.37 o
  -6   1   3        166.65        163.94         3.35 o
  -5   1   3         28.73         28.49         0.71 o
  -4   1   3        261.90        277.11        10.58 o
  -3   1   3        393.80        434.52         2.97 o
  -2   1   3       1620.16       1677.60        22.18 o
  -1   1   3        563.70        524.39         2.94 o
   0   1   3        356.82        339.90         1.21 o
   1   1   3        148.30        136.29         3.13 o
   2   1   3        209.29        190.78         3.82 o
   3   1   3        779.57        833.51         4.17 o
   4   1   3        104.62        104.81         1.30 o
   5   1   3         57.18         54.24         1.08 o
   6   1   3         12.72         13.52         0.66 o
   7   1   3          0.95          0.32         0.24 o
   8   1   3          3.11          2.30         0.38 o
  -6   2   3         46.33         46.86         1.64 o
  -5   2   3         58.89         58.71         1.85 o
  -4   2   3        128.81        118.58         2.38 o
  -3   2   3        904.66       1027.96         5.41 o
  -1   2   3        224.51        222.29         1.86 o
   0   2   3         57.72         55.58         1.41 o
   1   2   3          7.12          8.68         0.46 o
   2   2   3        824.52        818.51        11.50 o
   3   2   3        309.40        335.31         2.56 o
   4   2   3        159.09        153.34         2.55 o
   5   2   3         25.89         29.01         0.99 o
   6   2   3          1.46          1.35         0.36 o
   7   2   3         75.43         77.42         2.45 o
   8   2   3         17.42         16.11         0.94 o
  -6   3   3         26.19         28.67         1.35 o
  -5   3   3        108.24        113.56         2.68 o
  -4   3   3         71.95         69.87         3.27 o
  -3   3   3         34.47         39.05         1.04 o
  -1   3   3        426.09        427.91         2.65 o
   0   3   3         36.66         34.93         0.42 o
   1   3   3        203.62        192.43         1.52 o
   2   3   3        978.61       1076.28         4.41 o
   3   3   3        148.92        149.54         4.98 o
   4   3   3        120.17        107.67         2.69 o
   5   3   3         72.72         71.59         2.21 o
   6   3   3         83.93         85.78         2.56 o
   7   3   3         22.71         23.17         1.29 o
  -7   4   3         91.52         94.51         2.08 o
  -6   4   3         23.39         25.12         1.28 o
  -5   4   3        229.18        216.08         3.85 o
  -4   4   3        125.89        134.51         2.83 o
  -3   4   3        107.72        122.69         2.47 o
  -1   4   3        615.68        625.08         3.23 o
   1   4   3        181.39        195.79         1.66 o
   2   4   3        385.30        401.09         2.80 o
   3   4   3        657.58        651.94         4.79 o
   4   4   3         62.11         66.02         1.17 o
   5   4   3         49.64         47.77         1.77 o
   6   4   3         25.69         26.73         1.39 o
   7   4   3         61.39         62.66         1.98 o
  -7   5   3         15.64         17.65         0.88 o
  -6   5   3         63.94         68.38         2.10 o
  -5   5   3         68.50         65.29         2.15 o
  -4   5   3        268.87        254.25         4.05 o
  -3   5   3         27.55         29.70         1.27 o
  -2   5   3        226.06        242.07         3.27 o
   0   5   3        100.41        102.92         1.69 o
   1   5   3         72.16         61.43         1.00 o
   2   5   3        686.38        698.75         3.27 o
   3   5   3        122.84        122.09         1.84 o
   4   5   3         13.41         15.33         0.67 o
  -6   6   3         60.56         56.38         1.84 o
  -5   6   3        105.20        105.54         2.73 o
  -4   6   3         18.72         19.15         1.16 o
  -3   6   3         56.08         53.73         1.78 o
  -2   6   3        128.49        131.00         2.52 o
  -1   6   3        595.36        619.70         4.35 o
   0   6   3         16.45         19.26         0.65 o
   1   6   3         62.10         58.83         1.13 o
   2   6   3         98.31         92.38         1.01 o
   3   6   3          5.05          6.01         0.38 o
   4   6   3         34.54         30.66         1.39 o
  -5   7   3         24.61         23.43         1.26 o
  -4   7   3         21.00         21.37         1.23 o
  -3   7   3          9.58          9.82         0.80 o
  -2   7   3        285.96        274.51         3.80 o
  -1   7   3         71.67         68.04         1.88 o
   0   7   3         19.12         19.78         1.01 o
   1   7   3         19.12         17.78         0.68 o
   2   7   3         67.70         71.40         1.34 o
   3   7   3         12.20         12.14         0.61 o
   4   7   3         32.05         30.26         1.44 o
  -4   8   3         79.62         75.59         1.44 o
  -3   8   3        121.47        122.39         2.75 o
  -2   8   3        114.01        121.16         1.85 o
   0   8   3        189.91        182.44         3.32 o
   1   8   3        152.93        159.06         2.46 o
   2   8   3        146.08        150.44         2.05 o
   3   8   3         41.53         39.07         1.14 o
   4   8   3         48.92         49.83         1.86 o
  -4   9   3         56.73         58.03         1.59 o
  -3   9   3          5.89          7.23         0.66 o
  -2   9   3        138.37        143.22         2.96 o
  -1   9   3          9.34         10.15         0.85 o
   0   9   3          6.01          6.19         0.47 o
   1   9   3         28.93         32.17         0.84 o
   2   9   3         27.70         28.25         1.00 o
   3   9   3         17.06         19.29         0.80 o
  -3  10   3         17.75         18.62         0.96 o
  -2  10   3         21.85         21.34         0.78 o
  -1  10   3         30.50         30.65         0.98 o
   0  10   3        135.97        145.34         2.16 o
   1  10   3          8.46          8.87         0.43 o
   2  10   3          6.06          6.23         0.46 o
   3  10   3         29.91         30.38         1.21 o
  -2  11   3          4.47          5.87         0.52 o
  -1  11   3         19.73         21.48         0.74 o
   0  11   3         20.26         22.20         0.76 o
   1  11   3         28.33         28.31         0.81 o
   2  11   3          3.99          2.87         0.39 o
  -2 -11   4         10.60         10.26         0.63 o
  -1 -11   4          0.90          0.66         0.14 o
   0 -11   4         11.30          9.22         0.71 o
   1 -11   4         11.50         10.44         0.73 o
   2 -11   4         10.43         11.17         0.66 o
  -3 -10   4          5.49          4.95         0.34 o
  -2 -10   4         35.53         30.84         1.02 o
  -1 -10   4         42.04         43.58         1.12 o
   0 -10   4         86.42         89.99         1.57 o
   1 -10   4         15.99         15.16         1.00 o
   2 -10   4          3.44          3.44         0.46 o
   3 -10   4         62.45         67.23         1.21 o
  -4  -9   4         54.74         49.43         1.53 o
  -3  -9   4         49.92         45.69         1.58 o
  -2  -9   4        109.33        102.15         2.42 o
  -1  -9   4         76.58         71.73         2.00 o
   0  -9   4        145.05        148.25         2.12 o
   1  -9   4         21.51         19.59         1.18 o
   2  -9   4          5.65          5.23         0.59 o
   3  -9   4          0.49          0.84         0.18 o
   4  -9   4         10.37         14.37         0.83 o
  -5  -8   4          2.17          3.39         0.42 o
  -4  -8   4         33.33         32.41         1.33 o
  -3  -8   4         21.38         20.59         1.11 o
  -2  -8   4        132.67        120.57         2.66 o
  -1  -8   4         53.75         56.24         1.75 o
   0  -8   4         30.65         30.96         1.24 o
   1  -8   4         36.37         34.43         1.53 o
   2  -8   4         72.46         74.02         2.20 o
   3  -8   4          0.34          0.48         0.23 o
   4  -8   4          8.37          9.07         0.70 o
   5  -8   4         25.71         26.78         1.11 o
  -5  -7   4         12.13         13.44         0.84 o
  -4  -7   4        127.68        123.68         2.66 o
  -3  -7   4         75.42         74.18         2.06 o
  -2  -7   4        113.30        117.48         2.52 o
  -1  -7   4        111.81         97.63         2.83 o
   0  -7   4         19.56         18.01         0.65 o
   1  -7   4         30.51         30.90         1.26 o
   2  -7   4          1.08          3.99         2.88 o
   3  -7   4         25.99         27.57         1.19 o
   4  -7   4          4.89          5.26         0.54 o
   5  -7   4         30.45         35.50         1.35 o
   6  -7   4         29.80         34.13         0.87 o
  -5  -6   4        118.95        116.27         2.54 o
  -4  -6   4         36.79         35.95         1.43 o
  -3  -6   4         35.99         31.43         1.29 o
  -2  -6   4        106.77        109.69         2.29 o
  -1  -6   4        148.58        151.16         1.77 o
   0  -6   4         16.59         20.72         1.85 o
   1  -6   4        384.31        369.79         3.40 o
   2  -6   4        756.57        755.99         3.75 o
   3  -6   4        150.51        140.20         2.54 o
   4  -6   4          1.15          2.70         0.39 o
   5  -6   4         51.19         49.14         1.62 o
   6  -6   4         44.11         40.77         1.03 o
  -7  -5   4         55.30         58.19         1.61 o
  -5  -5   4         34.97         39.08         1.46 o
  -4  -5   4          5.32          4.03         0.48 o
  -3  -5   4          1.62          1.51         0.29 o
  -2  -5   4        201.22        210.23         3.19 o
  -1  -5   4        360.98        352.59         1.97 o
   0  -5   4         59.40         55.16         1.42 o
   1  -5   4        183.54        180.24         1.86 o
   2  -5   4        105.34        104.92         1.27 o
   3  -5   4         36.89         35.31         0.99 o
   4  -5   4         54.21         52.97         1.58 o
   5  -5   4         27.02         28.98         1.23 o
   6  -5   4          9.10          7.89         0.72 o
   7  -5   4         13.32         13.42         0.79 o
  -7  -4   4         68.99         71.29         1.86 o
  -5  -4   4          6.68          7.06         0.61 o
  -4  -4   4         68.92         74.05         1.25 o
  -3  -4   4         40.89         46.74         0.91 o
  -2  -4   4         27.44         29.49         0.54 o
  -1  -4   4         41.50         42.89         1.06 o
   0  -4   4          1.96          7.29         3.39 o
   1  -4   4        346.48        366.26         3.49 o
   2  -4   4        198.81        222.12         2.04 o
   3  -4   4         92.40         96.62         1.00 o
   4  -4   4          5.05          3.15         0.25 o
   5  -4   4         38.90         37.09         1.37 o
   6  -4   4          9.40          9.20         0.78 o
   7  -4   4          7.04          8.06         0.65 o
  -7  -3   4         52.25         60.92         1.75 o
  -6  -3   4          1.45          2.95         0.43 o
  -5  -3   4         65.30         68.14         1.30 o
  -4  -3   4         22.84         25.77         1.90 o
  -3  -3   4         68.14         63.05         1.51 o
  -2  -3   4        331.51        341.59         2.08 o
  -1  -3   4        148.82        144.34         1.31 o
   0  -3   4        276.77        272.57         4.13 o
   1  -3   4        349.42        351.83         2.23 o
   2  -3   4         61.26         54.82         1.23 o
   3  -3   4         65.76         65.70         1.26 o
   4  -3   4         71.52         76.97         0.97 o
   5  -3   4         12.35         11.39         0.46 o
   6  -3   4          8.97         10.35         0.66 o
   7  -3   4         43.57         43.34         1.52 o
  -7  -2   4         70.87         71.64         2.02 o
  -6  -2   4          3.52          3.04         0.32 o
  -5  -2   4         24.75         24.79         0.63 o
  -4  -2   4         77.21         84.63         1.28 o
  -3  -2   4        372.24        393.24         3.65 o
  -2  -2   4         89.88         98.65         1.21 o
  -1  -2   4        101.77         94.69         1.01 o
   0  -2   4        585.50        581.57         2.56 o
   1  -2   4         90.26         94.93         1.52 o
   2  -2   4        101.69        104.39         1.40 o
   3  -2   4         36.45         33.39         0.60 o
   4  -2   4          3.46          3.71         0.19 o
   5  -2   4         78.90         76.01         1.64 o
   6  -2   4         98.18         83.86         1.65 o
   7  -2   4        127.59        127.23         1.93 o
  -6  -1   4         61.68         60.40         1.94 o
  -5  -1   4          1.15          1.13         0.19 o
  -4  -1   4        383.92        390.88         3.23 o
  -3  -1   4        246.70        274.14         3.05 o
  -2  -1   4        103.74        108.96         1.13 o
  -1  -1   4         43.20         41.07         0.64 o
   0  -1   4       1607.30       1517.62         4.20 o
   1  -1   4        128.05        133.02         1.14 o
   2  -1   4        335.03        323.49         1.84 o
   3  -1   4          3.40          2.39         0.27 o
   4  -1   4          9.00          7.21         0.29 o
   5  -1   4          6.36          5.41         0.40 o
   6  -1   4         28.34         25.89         0.92 o
   7  -1   4         59.83         56.93         1.32 o
  -6   0   4         16.31         18.45         1.11 o
  -5   0   4         12.69         14.54         0.51 o
  -4   0   4        305.30        340.27         2.23 o
  -3   0   4       1793.52       1872.75         8.71 o
  -2   0   4        113.02        104.96         1.64 o
  -1   0   4        149.23        151.89         2.09 o
   0   0   4          0.56          1.55         0.77 o
   1   0   4        896.92        871.19         8.85 o
   2   0   4        190.12        180.31         1.69 o
   3   0   4          5.10          3.07         0.19 o
   4   0   4         90.28         85.01         1.57 o
   5   0   4          0.92          0.91         0.15 o
   6   0   4        111.17        103.83         1.82 o
   7   0   4        331.96        327.10         5.02 o
   8   0   4          8.50          6.77         0.60 o
  -5   1   4          1.09          1.41         0.22 o
  -4   1   4        385.97        391.39         3.43 o
  -3   1   4        247.20        270.62         3.12 o
  -2   1   4        104.74        107.15         1.65 o
  -1   1   4         43.62         41.21         0.86 o
   0   1   4       1602.58       1619.45        12.07 o
   1   1   4        128.28        139.00         3.18 o
   2   1   4        335.33        324.01         2.32 o
   3   1   4          3.37          2.73         0.33 o
   4   1   4          8.98          9.11         0.81 o
   5   1   4          6.56          7.78         0.76 o
   6   1   4         27.68         26.15         1.48 o
   7   1   4         60.05         56.68         2.10 o
  -6   2   4          3.36          3.59         0.50 o
  -5   2   4         24.78         23.51         1.23 o
  -4   2   4         77.65         80.13         1.44 o
  -3   2   4        372.89        402.35         3.69 o
  -2   2   4         89.52        100.79         1.61 o
  -1   2   4        101.52         88.71         1.27 o
   0   2   4        587.69        595.42         1.91 o
   1   2   4         89.16         94.25         2.04 o
   2   2   4        101.11        102.49         1.26 o
   3   2   4         37.28         31.66         0.81 o
   4   2   4          3.49          3.76         0.27 o
   5   2   4         79.42         76.89         2.36 o
   6   2   4         98.41         87.50         2.67 o
   7   2   4        127.90        128.33         3.11 o
  -6   3   4          1.34          1.25         0.33 o
  -5   3   4         65.93         66.70         2.12 o
  -4   3   4         22.81         22.92         1.07 o
  -3   3   4         68.63         63.97         1.16 o
  -2   3   4        333.01        334.16         3.04 o
  -1   3   4        147.33        137.06         1.58 o
   0   3   4        275.83        274.02         1.33 o
   1   3   4        349.39        355.63         2.93 o
   2   3   4         60.86         57.89         1.02 o
   3   3   4         65.70         64.35         1.63 o
   4   3   4         72.27         70.84         1.63 o
   5   3   4         12.15         12.09         0.94 o
   6   3   4          8.88          9.29         0.87 o
   7   3   4         43.95         44.60         1.74 o
  -7   4   4         69.48         68.77         1.76 o
  -6   4   4         64.46         66.65         2.10 o
  -5   4   4          6.56          7.20         0.73 o
  -4   4   4         68.83         73.94         1.68 o
  -3   4   4         40.19         46.33         1.88 o
  -2   4   4         27.53         29.67         0.82 o
   1   4   4        345.93        365.95         2.75 o
   2   4   4        197.35        214.84         3.49 o
   3   4   4         91.97         96.12         1.68 o
   4   4   4          5.22          4.36         0.59 o
   5   4   4         38.93         34.42         1.53 o
   6   4   4          9.40         11.32         0.91 o
   7   4   4          7.08          9.14         0.73 o
  -7   5   4         55.34         56.89         1.53 o
  -6   5   4         13.70         14.97         0.99 o
  -5   5   4         34.73         35.35         1.61 o
  -4   5   4          5.24          3.74         0.54 o
  -3   5   4          1.73          3.51         0.46 o
  -2   5   4        199.33        201.40         3.14 o
  -1   5   4        359.10        358.22         3.84 o
   0   5   4         59.05         57.39         1.05 o
   1   5   4        183.19        186.19         1.31 o
   2   5   4        104.76        105.76         1.20 o
   3   5   4         37.22         33.95         0.79 o
   4   5   4         53.61         49.22         1.67 o
  -6   6   4          3.91          3.52         0.48 o
  -5   6   4        119.94        111.38         2.79 o
  -4   6   4         36.86         33.52         1.53 o
  -3   6   4         36.28         30.10         1.38 o
  -2   6   4        106.60        108.22         2.35 o
  -1   6   4        148.15        149.17         2.65 o
   0   6   4         16.95         19.14         0.66 o
   1   6   4        382.78        368.49         3.52 o
   2   6   4        755.48        752.38         4.93 o
   3   6   4        151.05        139.04         2.10 o
   4   6   4          1.16          2.31         0.42 o
  -6   7   4          0.70          0.68         0.22 o
  -5   7   4         12.24         12.90         0.91 o
  -4   7   4        126.57        117.55         2.85 o
  -3   7   4         75.57         74.92         1.47 o
  -2   7   4        112.99        119.26         2.53 o
  -1   7   4        111.41         99.17         1.61 o
   0   7   4         19.26         18.28         1.35 o
   1   7   4         30.47         30.17         0.91 o
   2   7   4          1.16          1.19         0.28 o
   3   7   4         25.67         28.04         1.42 o
   4   7   4          4.87          5.32         0.62 o
  -5   8   4          2.25          3.46         0.46 o
  -4   8   4         33.50         34.71         1.48 o
  -3   8   4         21.63         21.40         0.79 o
  -2   8   4        132.28        124.55         2.92 o
  -1   8   4         54.23         55.15         1.82 o
   0   8   4         30.81         31.00         0.98 o
   1   8   4         36.80         34.15         1.02 o
   2   8   4         73.11         75.40         1.48 o
   3   8   4          0.34          0.57         0.18 o
   4   8   4          8.25          9.94         0.83 o
  -3   9   4         49.85         49.47         1.61 o
  -2   9   4        109.24        108.55         1.81 o
  -1   9   4         76.97         73.88         2.15 o
   0   9   4        144.50        151.52         2.18 o
   1   9   4         21.50         20.03         1.23 o
   2   9   4          5.55          5.66         0.34 o
   3   9   4          0.47          1.77         0.91 o
  -3  10   4          5.60          5.94         0.52 o
  -2  10   4         35.53         33.28         1.05 o
  -1  10   4         41.43         45.09         1.17 o
   0  10   4         85.86         92.82         1.36 o
   1  10   4         15.96         15.55         0.56 o
   2  10   4          3.43          3.95         0.36 o
   3  10   4         62.02         70.62         1.78 o
  -2  11   4         10.81         10.78         0.66 o
  -1  11   4          0.93          1.12         0.18 o
   0  11   4         11.42         10.75         0.51 o
   1  11   4         11.49         11.65         0.50 o
  -1 -11   5         32.95         32.69         1.23 o
   0 -11   5         13.96         16.15         0.88 o
  -3 -10   5         95.68         89.48         2.40 o
  -2 -10   5         67.65         62.99         1.26 o
  -1 -10   5         30.28         32.39         0.93 o
   0 -10   5         67.17         69.07         2.12 o
   1 -10   5          9.28          9.10         0.76 o
   2 -10   5          1.27          0.97         0.26 o
   3 -10   5         23.33         22.40         0.93 o
  -4  -9   5          5.76          5.07         0.49 o
  -3  -9   5         53.27         49.55         1.59 o
  -2  -9   5         39.79         34.44         1.36 o
  -1  -9   5         15.40         15.00         0.89 o
   1  -9   5         20.80         24.24         1.31 o
   2  -9   5          8.66          9.42         0.76 o
   3  -9   5          2.28          1.63         0.31 o
   4  -9   5          6.31          7.06         0.54 o
  -5  -8   5         40.52         42.48         1.35 o
  -4  -8   5         62.34         62.32         1.83 o
  -3  -8   5         17.78         15.94         0.97 o
  -2  -8   5        205.35        201.53         3.39 o
  -1  -8   5         47.84         45.81         1.56 o
   0  -8   5         10.25         10.21         0.69 o
   2  -8   5        288.41        294.94         4.40 o
   3  -8   5         54.22         55.41         1.64 o
   4  -8   5         28.29         31.93         1.23 o
   5  -8   5         22.01         23.47         0.95 o
  -6  -7   5          5.18          5.85         0.52 o
  -5  -7   5         20.26         20.77         1.04 o
  -4  -7   5        138.71        140.19         2.85 o
  -3  -7   5        152.49        151.47         3.00 o
  -2  -7   5         77.83         75.17         2.03 o
  -1  -7   5        160.67        152.21         2.77 o
   0  -7   5         12.36         13.10         0.76 o
   2  -7   5         16.38         15.94         1.07 o
   3  -7   5         84.64         79.94         1.94 o
   4  -7   5         17.93         16.56         0.92 o
   5  -7   5         45.93         42.44         1.38 o
   6  -7   5         32.36         29.83         1.14 o
  -6  -6   5          1.10          1.64         0.22 o
  -5  -6   5         30.08         31.13         1.32 o
  -4  -6   5         49.46         49.58         1.70 o
  -3  -6   5         64.90         60.33         1.83 o
  -2  -6   5         30.30         28.68         1.19 o
  -1  -6   5         19.47         20.67         0.96 o
   0  -6   5          1.34          1.94         0.26 o
   1  -6   5         53.15         51.29         0.98 o
   2  -6   5         47.21         46.42         1.43 o
   3  -6   5         57.09         51.95         1.18 o
   4  -6   5         40.53         43.91         1.46 o
   5  -6   5         90.50         96.92         2.16 o
   6  -6   5         15.82         14.51         0.87 o
  -6  -5   5         13.87         14.56         0.63 o
  -5  -5   5          0.18          0.31         0.21 o
  -4  -5   5         64.89         64.23         1.90 o
  -3  -5   5         84.76         90.33         2.12 o
  -2  -5   5         15.45         16.09         0.55 o
  -1  -5   5         49.53         48.42         0.76 o
   0  -5   5         62.80         56.10         0.82 o
   1  -5   5        131.32        125.17         1.87 o
   2  -5   5        219.53        219.11         1.94 o
   3  -5   5         15.42         16.84         0.55 o
   4  -5   5         54.15         54.02         1.24 o
   5  -5   5         59.06         64.34         1.77 o
   6  -5   5         43.57         43.36         1.56 o
  -7  -4   5         67.22         67.31         1.75 o
  -6  -4   5          7.75          8.94         0.77 o
  -5  -4   5        112.81        121.95         2.64 o
  -4  -4   5        213.77        203.81         3.29 o
  -3  -4   5         37.35         34.74         0.84 o
  -2  -4   5          5.11          5.02         0.39 o
  -1  -4   5        157.11        156.67         1.30 o
   0  -4   5        127.40        124.89         2.05 o
   1  -4   5        234.08        248.06         3.16 o
   2  -4   5         25.46         24.56         1.08 o
   3  -4   5         21.23         18.98         0.46 o
   4  -4   5         15.87         13.48         0.60 o
   5  -4   5        107.21        100.63         2.18 o
   6  -4   5        130.18        116.06         2.59 o
   7  -4   5         15.74         15.03         0.81 o
  -6  -3   5         10.70         11.88         0.88 o
  -5  -3   5         21.02         20.06         1.05 o
  -4  -3   5         49.70         55.13         1.14 o
  -3  -3   5         38.47         40.72         0.71 o
  -2  -3   5        121.41        113.60         1.10 o
  -1  -3   5        293.08        307.87         2.14 o
   0  -3   5        340.02        360.91         2.60 o
   1  -3   5        520.33        539.92         3.01 o
   2  -3   5        392.17        404.38         2.73 o
   3  -3   5          2.43          2.04         0.21 o
   4  -3   5        101.39        101.15         1.43 o
   5  -3   5         40.57         39.47         1.08 o
   6  -3   5         25.42         21.27         0.81 o
   7  -3   5         17.71         18.82         0.93 o
  -6  -2   5          1.47          1.27         0.21 o
  -5  -2   5          5.81          4.60         0.29 o
  -4  -2   5         63.82         73.49         1.30 o
  -3  -2   5        156.85        165.04         1.79 o
  -2  -2   5        231.76        250.65         5.50 o
  -1  -2   5          4.79          4.50         0.25 o
   0  -2   5        164.48        169.79         1.50 o
   1  -2   5       1628.91       1697.81         5.29 o
   2  -2   5        146.92        163.62         2.11 o
   3  -2   5         43.15         44.69         0.87 o
   4  -2   5         99.60         98.25         1.68 o
   5  -2   5         28.25         27.48         1.16 o
   6  -2   5         39.30         34.09         1.04 o
   7  -2   5         81.02         80.74         1.45 o
  -6  -1   5         33.15         38.93         1.50 o
  -5  -1   5         20.21         19.91         0.61 o
  -4  -1   5        174.05        177.26         1.43 o
  -3  -1   5         11.18         12.02         0.39 o
  -2  -1   5         98.71        100.19         1.22 o
  -1  -1   5         34.15         31.83         0.64 o
   0  -1   5         86.30         81.94         2.62 o
   1  -1   5        758.04        755.39        14.68 o
   2  -1   5        323.39        319.05         2.87 o
   3  -1   5         52.23         54.61         3.16 o
   4  -1   5         45.24         50.38         1.47 o
   5  -1   5          2.89          2.90         0.30 o
   6  -1   5        103.37         95.79         2.78 o
   7  -1   5         41.91         39.17         1.63 o
  -5   0   5          5.73          8.47         0.54 o
  -4   0   5        146.89        154.31         1.44 o
  -3   0   5          0.46          0.81         0.13 o
  -2   0   5          1.47          2.72         0.30 o
  -1   0   5         32.60         22.98         0.75 o
   0   0   5        935.48        999.67         3.65 o
   1   0   5        106.80        107.63         2.07 o
   2   0   5        396.80        404.93         1.99 o
   3   0   5        105.62         86.16         1.34 o
   4   0   5          0.59          0.21         0.17 o
   5   0   5         32.35         36.49         1.64 o
   6   0   5        147.10        150.04         3.55 o
   7   0   5         93.69         89.24         2.53 o
  -6   1   5         33.18         35.09         1.49 o
  -5   1   5         20.27         19.82         1.14 o
  -4   1   5        173.08        175.09         1.75 o
  -3   1   5         10.87         10.72         0.46 o
  -2   1   5         99.31         94.44         1.67 o
  -1   1   5         33.41         29.84         0.83 o
   0   1   5         87.32         79.99         1.25 o
   1   1   5        755.33        794.60         2.95 o
   2   1   5        322.39        309.83         6.96 o
   3   1   5         51.98         49.78         1.04 o
   4   1   5         45.61         42.28         1.08 o
   5   1   5          2.93          2.89         0.50 o
   6   1   5        104.01         95.35         2.83 o
   7   1   5         41.58         39.17         1.69 o
  -6   2   5          1.42          1.12         0.31 o
  -5   2   5          5.69          4.89         0.61 o
  -4   2   5         64.34         70.96         1.39 o
  -3   2   5        155.78        160.78         2.04 o
  -2   2   5        231.68        239.84         2.68 o
  -1   2   5          4.56          3.37         0.28 o
   0   2   5        162.38        166.41         1.74 o
   1   2   5       1627.96       1791.78         8.80 o
   2   2   5        146.49        156.99         4.06 o
   3   2   5         43.83         45.76         1.13 o
   4   2   5        100.75         91.35         2.53 o
   5   2   5         27.99         26.00         1.40 o
   6   2   5         39.04         35.22         1.70 o
   7   2   5         81.02         81.01         2.37 o
  -7   3   5         25.14         27.20         1.12 o
  -6   3   5         10.72         10.58         0.86 o
  -5   3   5         20.98         19.02         1.18 o
  -4   3   5         49.48         53.01         1.53 o
  -3   3   5         38.15         39.29         0.97 o
  -2   3   5        122.70        113.40         3.14 o
  -1   3   5        291.36        296.22         2.59 o
   1   3   5        521.35        559.43         3.78 o
   2   3   5        390.61        406.31         3.48 o
   3   3   5          2.43          2.37         0.39 o
   4   3   5        100.51        101.39         1.76 o
   5   3   5         41.02         40.44         1.73 o
   6   3   5         25.67         20.75         1.27 o
   7   3   5         17.64         18.74         1.08 o
  -7   4   5         66.73         63.78         1.66 o
  -6   4   5          7.57          8.49         0.76 o
  -5   4   5        112.89        110.68         2.86 o
  -4   4   5        213.98        189.83         3.65 o
  -3   4   5         37.38         32.60         0.88 o
  -2   4   5          5.19          4.93         0.45 o
  -1   4   5        158.60        158.98         1.73 o
   0   4   5        128.00        128.55         1.55 o
   1   4   5        233.37        250.19         1.81 o
   2   4   5         25.49         24.59         0.63 o
   3   4   5         21.83         19.93         0.54 o
   4   4   5         15.77         12.99         0.88 o
   5   4   5        107.40         99.83         2.65 o
   6   4   5        130.53        120.51         2.88 o
   7   4   5         15.65         15.03         0.87 o
  -6   5   5         13.73         13.11         0.91 o
  -5   5   5          0.22          0.80         0.30 o
  -4   5   5         64.42         60.79         2.10 o
  -3   5   5         84.92         83.81         2.31 o
  -2   5   5         15.10         14.95         0.58 o
  -1   5   5         49.01         48.47         1.02 o
   0   5   5         63.21         58.08         2.37 o
   1   5   5        130.86        127.36         1.69 o
   2   5   5        220.72        212.09         1.84 o
   3   5   5         15.65         16.27         0.45 o
   4   5   5         53.69         51.99         1.76 o
  -6   6   5          1.08          1.68         0.32 o
  -5   6   5         30.56         27.98         1.39 o
  -4   6   5         49.58         46.48         1.81 o
  -3   6   5         65.27         61.32         1.45 o
  -2   6   5         30.39         27.68         0.84 o
  -1   6   5         19.42         20.16         0.71 o
   0   6   5          1.33          1.77         0.23 o
   1   6   5         53.96         51.45         1.01 o
   2   6   5         46.69         43.19         0.87 o
   3   6   5         56.88         51.22         1.87 o
   4   6   5         40.43         42.11         1.66 o
  -6   7   5          5.16          5.88         0.51 o
  -5   7   5         20.25         18.42         1.06 o
  -4   7   5        138.31        127.87         2.91 o
  -3   7   5        151.76        152.02         3.10 o
  -2   7   5         77.73         77.85         1.46 o
  -1   7   5        160.91        152.10         2.41 o
   0   7   5         12.01         11.22         0.57 o
   1   7   5        187.04        188.59         2.37 o
   2   7   5         16.21         14.91         0.65 o
   3   7   5         85.30         82.37         2.46 o
   4   7   5         17.87         17.15         1.08 o
  -5   8   5         40.39         40.49         1.40 o
  -4   8   5         61.82         63.70         1.92 o
  -3   8   5         17.64         15.43         0.66 o
  -2   8   5        204.64        202.87         3.44 o
  -1   8   5         47.95         47.45         1.19 o
   0   8   5         10.22          9.67         0.56 o
   1   8   5         85.10         94.83         1.74 o
   2   8   5        288.40        286.88         2.94 o
   3   8   5         54.01         55.28         2.02 o
   4   8   5         28.04         34.18         1.48 o
  -3   9   5         53.54         53.23         1.60 o
  -2   9   5         39.26         35.79         1.01 o
  -1   9   5         15.09         14.07         0.93 o
   0   9   5         29.45         26.04         1.19 o
   1   9   5         20.76         21.42         0.82 o
   2   9   5          8.57          9.58         0.56 o
   3   9   5          2.27          1.71         0.25 o
  -3  10   5         96.12         98.50         1.93 o
  -2  10   5         67.84         64.91         1.24 o
  -1  10   5         30.27         32.74         0.96 o
   0  10   5         67.29         73.22         1.18 o
   1  10   5          9.27          9.44         0.42 o
   2  10   5          1.27          0.81         0.42 o
   3  10   5         23.65         22.64         1.09 o
  -1  11   5         32.77         34.42         1.17 o
   0  11   5         13.89         16.58         0.60 o
   1  11   5         18.86         21.06         1.00 o
  -2 -10   6        129.14        124.55         1.79 o
  -1 -10   6         56.32         57.87         1.15 o
   0 -10   6         92.22         94.74         2.38 o
   1 -10   6         34.95         35.68         1.39 o
   2 -10   6         13.33         13.70         0.52 o
  -4  -9   6         33.79         35.28         1.19 o
  -3  -9   6         94.26         98.23         2.15 o
  -2  -9   6          0.64          1.71         0.32 o
  -1  -9   6         26.10         28.42         1.16 o
   1  -9   6         32.30         30.83         1.43 o
   2  -9   6          1.14          1.48         0.32 o
   3  -9   6         59.17         58.77         1.52 o
  -4  -8   6         18.78         22.13         0.76 o
  -3  -8   6         48.03         46.95         1.61 o
  -2  -8   6         31.49         32.54         1.34 o
  -1  -8   6         87.19         90.84         2.15 o
   2  -8   6         72.76         81.07         2.22 o
   3  -8   6         78.94         78.15         1.84 o
   4  -8   6         21.23         22.53         0.93 o
   5  -8   6         13.93         16.63         0.84 o
  -5  -7   6         31.23         31.50         0.90 o
  -4  -7   6          1.85          2.27         0.39 o
  -3  -7   6          8.81         10.64         0.81 o
  -2  -7   6         44.50         45.84         1.60 o
  -1  -7   6         82.77         78.94         1.99 o
   1  -7   6        238.05        243.82         3.83 o
   2  -7   6         93.14         96.80         2.02 o
   3  -7   6         32.66         32.13         1.40 o
  -6  -6   6          7.02          6.94         0.60 o
  -5  -6   6         70.98         70.25         1.44 o
  -4  -6   6        148.40        145.35         2.97 o
  -3  -6   6          0.76          0.91         0.28 o
  -2  -6   6         83.77         80.77         2.07 o
  -1  -6   6         73.23         76.88         2.12 o
   0  -6   6         29.13         37.75         3.97 o
   1  -6   6          7.80          9.05         0.72 o
   2  -6   6        330.20        331.67         4.76 o
   3  -6   6         67.13         62.49         2.19 o
   6  -6   6         10.90          9.05         0.63 o
  -6  -5   6          4.92          4.55         0.53 o
  -5  -5   6        241.03        232.02         2.73 o
  -4  -5   6        130.72        119.42         2.70 o
  -3  -5   6          3.45          2.61         0.41 o
  -2  -5   6         19.14         17.52         0.88 o
  -1  -5   6        288.29        299.28         2.57 o
   0  -5   6         35.32         36.25         0.74 o
   1  -5   6         42.98         41.79         2.64 o
   2  -5   6        346.56        348.84         3.07 o
   3  -5   6         44.94         44.16         1.80 o
   4  -5   6        223.26        231.42         4.33 o
   6  -5   6         31.56         28.24         1.17 o
  -6  -4   6          6.53          5.13         0.58 o
  -5  -4   6         17.46         14.60         0.70 o
  -4  -4   6        171.50        169.82         3.16 o
  -3  -4   6         47.08         54.25         2.41 o
  -2  -4   6          4.41          3.73         0.20 o
  -1  -4   6         24.18         25.16         0.44 o
   0  -4   6        175.86        166.42         1.50 o
   1  -4   6        173.74        172.52         1.94 o
   2  -4   6        128.16        131.96         1.78 o
   3  -4   6        175.29        169.98         2.10 o
   4  -4   6        124.36        126.09         3.11 o
   6  -4   6          6.95          8.18         0.65 o
  -7  -3   6          9.49         11.74         0.72 o
  -6  -3   6         19.26         17.72         1.06 o
  -5  -3   6         94.65         82.90         1.63 o
  -4  -3   6         73.70         76.86         2.07 o
  -3  -3   6         28.63         23.79         0.59 o
  -2  -3   6        208.24        202.86         1.64 o
  -1  -3   6         32.10         39.12         0.52 o
   0  -3   6         32.63         30.49         0.74 o
   1  -3   6        107.46        121.52         1.26 o
   2  -3   6         64.15         65.47         1.71 o
   3  -3   6         95.72         97.57         1.97 o
   4  -3   6        152.42        153.91         3.31 o
   5  -3   6        197.44        187.92         6.62 o
   6  -3   6          5.39          4.38         0.36 o
  -6  -2   6         22.06         18.93         1.09 o
  -5  -2   6         19.09         18.41         0.77 o
  -4  -2   6         85.01         92.84         1.33 o
  -3  -2   6         26.81         30.06         0.68 o
  -2  -2   6         43.58         41.46         0.68 o
  -1  -2   6        130.19        127.87         1.50 o
   0  -2   6       1208.29       1262.38         4.82 o
   1  -2   6         52.65         60.83         0.84 o
   2  -2   6        205.12        191.14         1.91 o
   3  -2   6         88.98         84.55         2.11 o
   4  -2   6         42.20         48.83         1.01 o
   5  -2   6         32.87         31.93         1.51 o
   6  -2   6         35.39         34.17         1.59 o
   7  -2   6          1.96          2.26         0.38 o
  -6  -1   6         22.47         27.29         1.28 o
  -5  -1   6         19.49         21.21         0.93 o
  -4  -1   6         36.11         43.24         2.48 o
  -3  -1   6         12.60         13.18         0.56 o
  -2  -1   6        279.42        277.36         2.76 o
  -1  -1   6          4.91          4.15         0.27 o
   0  -1   6        391.58        417.12         5.25 o
   1  -1   6        270.01        275.88         2.10 o
   2  -1   6        189.14        195.24         1.50 o
   3  -1   6         22.93         21.01         0.71 o
   4  -1   6         20.13         22.94         0.66 o
   5  -1   6         12.65         12.81         0.99 o
   6  -1   6          8.58          7.52         0.79 o
   7  -1   6        144.38        156.84         3.13 o
  -6   0   6         18.04         24.97         1.25 o
  -5   0   6         30.78         32.64         1.14 o
  -4   0   6         67.82         61.15         1.07 o
  -3   0   6         90.32         91.96         1.44 o
  -2   0   6         50.72         50.49         1.29 o
  -1   0   6         12.25         14.13         0.65 o
   0   0   6       1747.31       1914.77        18.52 o
   1   0   6       1058.78       1186.33         4.44 o
   2   0   6        343.97        340.70         2.01 o
   3   0   6         20.01         20.32         0.55 o
   4   0   6        257.46        247.16         2.67 o
   5   0   6         24.70         25.03         1.41 o
   6   0   6          0.24          0.66         0.30 o
   7   0   6          7.54         11.09         0.87 o
  -6   1   6         22.53         24.84         1.28 o
  -5   1   6         19.32         19.73         0.79 o
  -4   1   6         35.71         41.77         0.89 o
  -3   1   6         12.73         14.38         0.57 o
  -2   1   6        280.31        269.96         7.10 o
  -1   1   6          4.98          4.58         0.36 o
   0   1   6        389.39        427.95         3.31 o
   1   1   6        271.07        276.05         2.63 o
   2   1   6        189.63        193.56         5.18 o
   3   1   6         23.17         20.42         0.70 o
   4   1   6         20.00         21.28         0.79 o
   5   1   6         12.66         13.13         1.03 o
   6   1   6          8.26          7.06         0.78 o
   7   1   6        145.07        161.50         3.25 o
  -6   2   6         22.60         17.92         1.10 o
  -5   2   6         19.37         18.33         1.18 o
  -4   2   6         84.89         89.60         1.63 o
  -3   2   6         26.66         29.25         0.68 o
  -2   2   6         43.46         39.32         0.86 o
  -1   2   6        131.30        130.47         1.88 o
   0   2   6       1208.24       1338.27         5.84 o
   1   2   6         53.68         63.25         1.18 o
   2   2   6        203.48        190.27         1.53 o
   3   2   6         89.80         82.58         1.45 o
   4   2   6         42.85         46.57         1.34 o
   5   2   6         32.85         33.57         1.62 o
   6   2   6         35.49         35.09         1.68 o
   7   2   6          1.95          2.11         0.38 o
  -7   3   6          9.65         11.55         0.71 o
  -6   3   6         19.14         16.27         1.05 o
  -5   3   6         93.74         75.72         2.39 o
  -4   3   6         73.31         72.52         2.30 o
  -3   3   6         28.55         23.26         0.76 o
  -2   3   6        207.62        202.34         1.40 o
  -1   3   6         31.06         37.59         0.64 o
   0   3   6         32.48         33.00         1.33 o
   1   3   6        106.36        118.64         1.53 o
   2   3   6         64.39         62.34         0.95 o
   3   3   6         95.59         92.76         1.35 o
   4   3   6        152.19        159.68         3.28 o
   5   3   6        197.47        196.24         3.87 o
   6   3   6          5.33          4.14         0.57 o
   7   3   6          4.55          3.41         0.44 o
  -6   4   6          6.31          4.61         0.56 o
  -5   4   6         17.29         13.18         1.02 o
  -4   4   6        170.93        155.81         3.43 o
  -3   4   6         46.86         53.66         1.87 o
  -2   4   6          4.44          4.16         0.26 o
  -1   4   6         23.87         24.05         0.59 o
   0   4   6        175.97        162.68         3.14 o
   1   4   6        173.28        169.34         1.61 o
   2   4   6        127.75        126.41         2.15 o
   3   4   6        176.10        165.77         1.96 o
   4   4   6        122.99        125.68         2.84 o
   5   4   6        117.59        124.18         2.96 o
   6   4   6          6.98          7.64         0.70 o
  -6   5   6          4.93          4.23         0.52 o
  -5   5   6        241.92        214.52         3.98 o
  -4   5   6        130.45        110.80         2.87 o
  -3   5   6          3.30          2.22         0.42 o
  -2   5   6         18.75         17.57         0.54 o
  -1   5   6        286.26        299.69         2.74 o
   0   5   6         35.46         35.12         1.13 o
   1   5   6         43.24         38.06         1.25 o
   2   5   6        346.28        332.08         2.46 o
   3   5   6         45.45         43.42         1.04 o
   4   5   6        223.96        221.25         3.71 o
  -6   6   6          6.94          5.61         0.53 o
  -5   6   6         70.67         63.73         2.05 o
  -4   6   6        148.28        134.24         3.10 o
  -3   6   6          0.75          0.52         0.14 o
  -2   6   6         83.10         82.53         1.48 o
  -1   6   6         73.15         72.39         1.41 o
   0   6   6         29.04         30.13         0.74 o
   1   6   6          7.76          8.61         0.40 o
   2   6   6        331.37        310.79         2.96 o
   3   6   6         67.49         61.74         1.97 o
   4   6   6         75.88         69.31         2.14 o
  -5   7   6         31.16         31.84         1.33 o
  -4   7   6          1.81          2.18         0.40 o
  -3   7   6          9.09         11.44         0.57 o
  -2   7   6         45.03         47.93         1.63 o
  -1   7   6         82.86         80.19         1.78 o
   0   7   6         79.27         76.96         1.55 o
   1   7   6        237.40        231.94         2.68 o
   2   7   6         93.44         88.99         1.63 o
   3   7   6         32.21         31.87         1.55 o
   4   7   6          0.17          0.19         0.19 o
  -4   8   6         18.99         23.69         1.11 o
  -3   8   6         48.09         51.29         1.74 o
  -2   8   6         31.80         33.21         1.37 o
  -1   8   6         86.98         85.34         1.61 o
   0   8   6        195.73        198.18         4.51 o
   1   8   6         30.31         33.09         1.03 o
   2   8   6         72.02         70.43         1.45 o
   3   8   6         78.81         78.38         2.36 o
   4   8   6         21.17         23.81         1.18 o
  -3   9   6         93.92         99.66         2.02 o
  -2   9   6          0.68          2.16         0.38 o
  -1   9   6         25.55         30.99         1.33 o
   0   9   6         37.72         40.93         1.11 o
   1   9   6         32.57         29.80         0.94 o
   2   9   6          1.15          2.27         0.26 o
   3   9   6         59.40         60.00         1.28 o
   4   9   6          3.75          4.98         0.49 o
  -2  10   6        128.81        126.88         2.29 o
  -1  10   6         56.59         59.99         1.22 o
   0  10   6         92.92         94.36         1.27 o
   1  10   6         34.84         34.75         0.85 o
   2  10   6         13.27         13.15         0.59 o
  -1 -10   7         12.41         11.88         0.79 o
   0 -10   7          2.40          3.28         0.42 o
  -3  -9   7         41.45         41.16         1.32 o
  -2  -9   7          5.01          4.32         0.45 o
   1  -9   7         47.52         52.67         1.77 o
  -4  -8   7         29.22         28.50         1.08 o
  -3  -8   7         51.33         54.24         1.68 o
  -2  -8   7          7.16          6.37         0.59 o
  -1  -8   7        117.99        126.20         2.46 o
  -5  -7   7          6.31          5.74         0.37 o
  -4  -7   7         68.58         69.50         1.40 o
  -3  -7   7         39.87         39.12         1.25 o
  -2  -7   7         33.00         33.88         1.38 o
  -1  -7   7        114.51        118.04         2.42 o
   1  -7   7         25.85         25.86         1.30 o
   2  -7   7         51.05         52.23         1.93 o
   3  -7   7         41.19         41.46         1.75 o
   5  -7   7          8.62          7.44         0.57 o
  -5  -6   7         30.29         28.70         0.89 o
  -4  -6   7        135.66        140.22         2.10 o
  -3  -6   7         22.94         24.99         0.88 o
  -2  -6   7        178.70        180.86         2.64 o
  -1  -6   7        216.06        215.76         3.24 o
   0  -6   7         41.09         38.45         1.47 o
   1  -6   7         15.72         15.57         1.00 o
   2  -6   7         34.74         33.89         1.58 o
   3  -6   7         41.41         42.39         1.84 o
  -6  -5   7          6.10          6.92         0.61 o
  -5  -5   7         46.03         48.24         1.22 o
  -4  -5   7          7.01          7.46         0.52 o
  -3  -5   7         32.44         32.78         1.01 o
  -2  -5   7         67.23         69.93         1.38 o
  -1  -5   7        130.50        141.08         1.29 o
   0  -5   7         16.25         16.77         0.54 o
   1  -5   7         57.26         60.57         1.91 o
   2  -5   7         10.78         10.83         0.87 o
   3  -5   7         53.05         49.55         1.98 o
   4  -5   7         13.38         14.14         1.09 o
   6  -5   7          0.91          1.32         0.25 o
  -6  -4   7         46.29         42.59         1.57 o
  -5  -4   7         81.95         80.75         1.63 o
  -4  -4   7         33.03         35.37         1.08 o
  -3  -4   7         10.09          7.21         0.37 o
  -2  -4   7         16.62         16.97         0.41 o
  -1  -4   7         64.99         63.98         0.75 o
   0  -4   7         16.09         19.88         0.56 o
   1  -4   7          1.13          1.47         0.21 o
   2  -4   7        484.76        505.87        10.05 o
   3  -4   7        171.49        161.61         3.47 o
   4  -4   7        269.65        278.97         4.76 o
   5  -4   7         45.46         45.12         1.50 o
  -6  -3   7          6.16          5.35         0.59 o
  -5  -3   7        138.17        127.45         3.00 o
  -4  -3   7         26.32         22.53         0.67 o
  -3  -3   7         19.35         19.65         0.51 o
  -2  -3   7         27.49         28.27         0.51 o
  -1  -3   7         38.15         38.45         0.66 o
   0  -3   7         90.51         97.68         1.45 o
   1  -3   7         75.27         74.10         1.08 o
   2  -3   7         33.45         36.56         0.95 o
   3  -3   7        110.24        105.54         2.66 o
   4  -3   7        424.10        433.90         5.80 o
   5  -3   7        154.50        161.10         3.34 o
   6  -3   7         12.13         12.92         0.87 o
  -6  -2   7          6.06          7.12         0.67 o
  -5  -2   7          1.38          1.29         0.21 o
  -4  -2   7         28.92         26.07         0.72 o
  -3  -2   7        125.98        126.02         1.29 o
  -2  -2   7         10.67          9.44         0.44 o
  -1  -2   7          9.86          9.75         0.28 o
   0  -2   7        435.84        449.61         2.39 o
   1  -2   7        197.44        201.63         2.83 o
   2  -2   7        177.72        186.92         2.07 o
   3  -2   7         59.71         59.71         1.88 o
   4  -2   7        186.59        184.14         3.60 o
   5  -2   7        214.34        212.32         4.00 o
   6  -2   7         51.46         55.46         1.96 o
  -6  -1   7          6.45          6.77         0.44 o
  -5  -1   7         80.28         71.28         1.58 o
  -4  -1   7         12.98         12.68         0.92 o
  -3  -1   7        107.04        110.03         1.72 o
  -2  -1   7        191.10        191.12         1.47 o
  -1  -1   7         81.46         87.92         1.28 o
   0  -1   7        137.74        134.81         1.32 o
   1  -1   7          2.78          2.35         0.16 o
   2  -1   7        117.50        120.45         1.29 o
   3  -1   7         34.05         33.86         1.25 o
   4  -1   7        246.84        260.20         4.05 o
   5  -1   7         68.36         64.48         2.26 o
   6  -1   7         12.99         13.59         1.02 o
   7  -1   7         62.85         67.60         1.90 o
  -7   0   7          3.68          4.77         0.44 o
  -6   0   7         91.39         71.39         2.12 o
  -5   0   7          8.27          5.42         0.44 o
  -4   0   7        186.83        181.01         2.49 o
  -3   0   7          3.59          2.88         0.28 o
  -2   0   7        101.12        105.61         2.36 o
  -1   0   7         36.35         33.00         0.88 o
   0   0   7         59.89         58.45         0.84 o
   1   0   7        231.52        228.58         1.68 o
   2   0   7        119.65        128.10         1.57 o
   3   0   7        396.76        400.14         2.60 o
   5   0   7          6.24          7.40         0.79 o
   6   0   7         27.87         25.09         1.40 o
   7   0   7          2.65          3.07         0.43 o
  -6   1   7          6.46          6.54         0.67 o
  -5   1   7         79.76         71.22         2.32 o
  -4   1   7         13.03         13.47         0.68 o
  -3   1   7        105.53        109.42         1.90 o
  -2   1   7        190.39        189.11         2.06 o
  -1   1   7         80.53         84.87         0.86 o
   0   1   7        137.57        134.13         1.07 o
   1   1   7          2.92          2.15         0.14 o
   2   1   7        117.58        113.66         1.63 o
   3   1   7         33.77         33.18         0.93 o
   5   1   7         68.52         66.80         2.33 o
   6   1   7         12.71         13.25         1.03 o
   7   1   7         62.26         66.03         1.92 o
  -6   2   7          6.22          7.80         0.73 o
  -5   2   7          1.31          1.13         0.36 o
  -4   2   7         29.05         23.09         1.32 o
  -3   2   7        125.66        121.60         1.91 o
  -2   2   7         10.33          8.29         0.43 o
  -1   2   7          9.90         10.06         0.34 o
   0   2   7        434.08        451.12         2.00 o
   1   2   7        196.55        198.41         2.08 o
   2   2   7        179.15        181.52         1.75 o
   3   2   7         59.43         58.66         1.90 o
   5   2   7        214.18        208.73         4.10 o
   6   2   7         51.37         53.30         2.00 o
   7   2   7          1.24          1.01         0.26 o
  -6   3   7          6.20          5.28         0.60 o
  -5   3   7        139.01        122.04         3.08 o
  -4   3   7         26.85         21.08         1.30 o
  -3   3   7         19.51         20.33         1.02 o
  -2   3   7         27.67         30.73         1.57 o
  -1   3   7         37.07         37.23         0.75 o
   0   3   7         91.66         99.25         1.50 o
   1   3   7         75.52         72.14         1.29 o
   2   3   7         33.42         33.76         0.76 o
   3   3   7        110.72        104.47         1.78 o
   5   3   7        155.69        159.73         3.48 o
   6   3   7         11.99         13.36         0.96 o
  -6   4   7         45.81         40.14         1.53 o
  -5   4   7         81.91         75.62         2.39 o
  -4   4   7         33.22         32.78         1.60 o
  -3   4   7         10.10          6.61         0.69 o
  -2   4   7         16.61         16.70         0.53 o
  -1   4   7         64.99         63.52         1.99 o
   0   4   7         16.50         19.60         0.70 o
   1   4   7          1.04          1.35         0.25 o
   2   4   7        485.85        478.09         3.01 o
   3   4   7        171.93        150.48         3.08 o
   4   4   7        269.99        270.33         4.24 o
   5   4   7         45.75         47.08         1.78 o
   6   4   7         10.31          9.29         0.72 o
  -6   5   7          6.11          6.13         0.58 o
  -5   5   7         45.57         44.34         1.75 o
  -4   5   7          6.80          6.39         0.71 o
  -3   5   7         32.53         31.50         1.49 o
  -2   5   7         66.66         69.75         1.14 o
  -1   5   7        129.45        134.28         1.92 o
   0   5   7         16.49         15.95         0.74 o
   1   5   7         56.96         59.05         1.06 o
   2   5   7         10.68         11.05         0.56 o
   3   5   7         52.71         46.63         1.12 o
   4   5   7         13.50         13.18         0.90 o
  -5   6   7         30.29         25.90         1.26 o
  -4   6   7        134.34        131.80         3.00 o
  -3   6   7         22.78         24.15         1.27 o
  -2   6   7        178.13        173.32         1.87 o
  -1   6   7        216.20        203.86         2.46 o
   0   6   7         41.27         37.36         1.06 o
   1   6   7         15.48         15.29         0.68 o
   2   6   7         33.88         31.58         0.97 o
   3   6   7         41.30         39.96         1.05 o
   4   6   7          2.75          2.79         0.44 o
  -5   7   7          6.35          5.68         0.53 o
  -4   7   7         68.37         66.38         1.95 o
  -3   7   7         40.23         39.80         1.00 o
  -2   7   7         32.52         33.21         1.32 o
  -1   7   7        114.36        112.64         1.86 o
   0   7   7         56.71         54.59         1.32 o
   1   7   7         26.16         26.42         0.92 o
   2   7   7         50.92         49.18         1.22 o
   3   7   7         41.54         39.56         1.03 o
   4   7   7          1.36          1.90         0.36 o
  -4   8   7         29.11         28.30         1.11 o
  -3   8   7         51.33         55.18         1.49 o
  -2   8   7          7.08          6.36         0.58 o
  -1   8   7        118.28        120.32         1.89 o
   0   8   7        137.02        141.98         2.11 o
   1   8   7         24.42         23.69         0.86 o
   2   8   7         31.84         33.69         0.98 o
   3   8   7         41.36         44.85         1.71 o
   4   8   7          8.77          9.42         0.70 o
  -2   9   7          5.15          4.39         0.45 o
  -1   9   7        131.31        136.44         2.61 o
   0   9   7         15.79         17.09         0.70 o
   1   9   7         47.54         49.41         1.16 o
   2   9   7         30.03         32.30         0.89 o
   3   9   7          5.46          5.66         0.56 o
  -1  10   7         12.45         13.43         0.54 o
   0  10   7          2.26          2.66         0.33 o
   1  10   7          6.14          6.83         0.32 o
   0  -9   8         15.34         17.18         0.99 o
   1  -9   8         28.16         30.11         1.21 o
  -3  -8   8          5.80          6.46         0.56 o
  -2  -8   8         46.99         48.69         1.52 o
   2  -8   8          5.89          5.19         0.55 o
  -4  -7   8         11.08         11.33         0.53 o
  -3  -7   8          6.06          7.26         0.45 o
  -2  -7   8         80.37         81.53         2.10 o
  -1  -7   8        162.69        172.48         2.88 o
   1  -7   8         23.19         27.64         1.36 o
   2  -7   8         42.29         42.06         1.73 o
   3  -7   8          8.73         11.58         0.91 o
  -5  -6   8          2.30          2.05         0.34 o
  -4  -6   8         27.19         26.04         0.88 o
  -3  -6   8          9.35         10.98         0.59 o
  -2  -6   8         56.07         58.93         2.95 o
  -1  -6   8        135.26        141.60         2.64 o
   0  -6   8        106.27        105.61         2.58 o
   1  -6   8         16.15         17.38         1.10 o
   2  -6   8        126.10        127.90         3.15 o
   3  -6   8        123.98        124.15         3.14 o
   5  -6   8         30.21         29.37         1.05 o
  -5  -5   8         22.53         20.38         1.11 o
  -4  -5   8         21.40         24.23         0.89 o
  -3  -5   8         21.84         19.94         0.80 o
  -2  -5   8        130.28        133.69         1.58 o
  -1  -5   8        161.86        164.68         2.08 o
   0  -5   8         80.04         84.94         2.30 o
   1  -5   8          7.16          6.18         0.66 o
   2  -5   8         86.10         89.29         2.61 o
   3  -5   8         10.11          9.36         0.90 o
   4  -5   8         52.90         54.75         2.11 o
  -6  -4   8         14.85         16.08         0.90 o
  -5  -4   8         90.23         87.31         2.42 o
  -4  -4   8         40.40         41.61         1.19 o
  -3  -4   8        155.07        153.58         1.75 o
  -2  -4   8        415.37        422.43         2.83 o
  -1  -4   8        227.56        226.66         1.96 o
   0  -4   8         78.73         83.89         2.20 o
   1  -4   8        138.88        137.76         2.97 o
   2  -4   8         38.35         44.58         1.77 o
   3  -4   8         40.08         42.60         1.85 o
   4  -4   8         10.18          9.96         0.91 o
  -6  -3   8          1.62          1.28         0.30 o
  -5  -3   8          0.36          1.20         0.24 o
  -4  -3   8         53.01         52.35         1.28 o
  -3  -3   8          1.05          1.41         0.24 o
  -2  -3   8        433.54        451.48         2.95 o
  -1  -3   8        236.14        239.48         1.63 o
   0  -3   8         47.55         49.97         1.07 o
   1  -3   8         30.08         32.59         0.77 o
   2  -3   8          6.50          7.71         0.72 o
   3  -3   8        104.05        107.91         2.81 o
   4  -3   8          2.69          3.88         0.57 o
   5  -3   8         34.51         32.87         1.47 o
   6  -3   8          2.25          2.33         0.35 o
  -6  -2   8          9.95          9.57         0.75 o
  -5  -2   8         32.01         37.90         0.90 o
  -4  -2   8         33.13         28.85         0.96 o
  -3  -2   8         32.03         32.49         0.99 o
  -2  -2   8        277.23        281.56         2.75 o
  -1  -2   8         90.14         93.50         1.55 o
   0  -2   8        114.72        115.60         1.59 o
   1  -2   8         64.64         64.00         0.89 o
   2  -2   8        105.42        106.41         1.68 o
   3  -2   8        399.91        398.10         5.19 o
   4  -2   8        535.98        557.24         6.44 o
   5  -2   8          1.31          0.96         0.30 o
   6  -2   8          1.88          3.39         0.48 o
  -6  -1   8         69.45         65.63         1.30 o
  -5  -1   8         29.01         29.13         0.81 o
  -4  -1   8         37.11         36.86         1.10 o
  -3  -1   8        185.68        179.70         2.36 o
  -2  -1   8         23.15         25.32         0.99 o
  -1  -1   8         91.40         93.36         1.22 o
   0  -1   8        242.16        251.18         2.37 o
   1  -1   8         26.18         26.92         0.57 o
   2  -1   8          8.59          9.37         0.78 o
   3  -1   8        392.41        387.92         4.84 o
   4  -1   8          6.31          7.64         0.74 o
   5  -1   8          7.49         10.24         0.90 o
   6  -1   8         44.88         46.89         1.78 o
  -6   0   8         12.51         16.02         0.67 o
  -5   0   8         27.20         24.44         1.36 o
  -4   0   8         10.03         10.17         0.49 o
  -3   0   8        118.50        107.52         2.55 o
  -2   0   8        134.16        137.75         1.54 o
  -1   0   8         51.32         45.77         0.99 o
   0   0   8         41.59         39.24         0.76 o
   1   0   8          5.98          3.89         0.25 o
   2   0   8        155.34        161.14         1.98 o
   3   0   8        617.47        605.87         5.79 o
   5   0   8         72.63         73.39         2.43 o
   6   0   8         24.28         23.60         1.29 o
  -6   1   8         69.69         65.20         2.00 o
  -5   1   8         28.80         27.51         1.46 o
  -4   1   8         37.37         36.55         1.13 o
  -3   1   8        187.57        184.47         3.41 o
  -2   1   8         22.64         25.39         0.65 o
  -1   1   8         90.76         91.90         0.99 o
   0   1   8        242.74        248.24         1.89 o
   1   1   8         26.91         26.83         0.62 o
   2   1   8          8.42          7.91         0.47 o
   5   1   8          7.60          7.85         0.81 o
   6   1   8         44.82         46.11         1.79 o
  -6   2   8         10.12          7.27         0.68 o
  -5   2   8         32.33         35.49         1.67 o
  -4   2   8         32.71         28.46         1.51 o
  -3   2   8         32.06         32.25         1.05 o
  -2   2   8        278.34        280.01         2.29 o
  -1   2   8         90.24         93.13         1.05 o
   0   2   8        113.25        110.37         1.28 o
   1   2   8         64.16         61.55         1.25 o
   2   2   8        104.88         97.83         1.70 o
   5   2   8          1.39          1.24         0.36 o
   6   2   8          1.86          2.55         0.42 o
  -6   3   8          1.57          1.24         0.29 o
  -5   3   8          0.40          0.17         0.23 o
  -4   3   8         53.74         48.77         2.00 o
  -3   3   8          1.04          1.14         0.22 o
  -2   3   8        432.65        441.32         4.44 o
  -1   3   8        234.26        231.38         1.68 o
   0   3   8         47.77         49.06         1.14 o
   1   3   8         29.97         31.30         1.11 o
   2   3   8          6.53          6.93         0.44 o
   3   3   8        103.69        102.49         2.47 o
   5   3   8         35.19         32.45         1.52 o
   6   3   8          2.11          2.31         0.38 o
  -6   4   8         15.09         13.95         0.84 o
  -5   4   8         90.38         79.64         2.36 o
  -4   4   8         40.09         38.68         1.75 o
  -3   4   8        155.40        148.04         3.33 o
  -2   4   8        413.49        416.89         2.82 o
  -1   4   8        227.13        220.35         2.47 o
   0   4   8         78.24         77.16         1.48 o
   1   4   8        137.85        128.38         1.93 o
   2   4   8         38.14         42.50         1.11 o
   3   4   8         40.55         39.87         1.62 o
   4   4   8         10.14         11.54         0.87 o
   5   4   8         30.81         31.72         1.39 o
  -5   5   8         22.73         19.27         1.09 o
  -4   5   8         21.68         22.89         1.29 o
  -3   5   8         21.66         19.87         1.19 o
  -2   5   8        129.73        131.20         1.59 o
  -1   5   8        163.14        159.51         2.49 o
   0   5   8         80.92         81.46         1.57 o
   1   5   8          7.02          5.20         0.41 o
   2   5   8         85.73         82.89         1.59 o
   3   5   8         10.30          9.56         0.53 o
  -5   6   8          2.26          1.94         0.34 o
  -4   6   8         27.39         26.35         1.27 o
  -3   6   8          9.51         11.19         0.85 o
  -2   6   8         56.19         56.43         1.26 o
  -1   6   8        135.83        133.06         2.02 o
   0   6   8        105.91        101.45         1.79 o
   1   6   8         16.33         15.87         0.71 o
   2   6   8        126.08        120.69         1.93 o
   3   6   8        123.36        113.91         1.78 o
   4   6   8          5.55          5.07         0.55 o
  -4   7   8         11.06         10.72         0.73 o
  -3   7   8          5.85          6.39         0.57 o
  -2   7   8         81.42         82.39         2.00 o
  -1   7   8        163.02        161.62         2.21 o
   0   7   8          8.42          7.95         0.52 o
   1   7   8         22.71         25.39         0.89 o
   2   7   8         41.92         38.36         1.07 o
   3   7   8          8.73          9.85         0.50 o
   4   7   8         11.27         10.64         0.73 o
  -2   8   8         46.67         46.46         1.44 o
  -1   8   8          8.41          9.03         0.51 o
   0   8   8         27.58         26.35         0.88 o
   1   8   8         12.39         12.53         0.61 o
   2   8   8          6.01          4.82         0.37 o
   3   8   8          4.16          4.79         0.54 o
  -2   9   8          0.78          0.94         0.20 o
  -1   9   8          9.74         11.88         0.71 o
   0   9   8         15.28         15.31         0.61 o
   1   9   8         28.01         28.44         0.83 o
   2   9   8         12.43          9.67         0.47 o
  -2  -8   9         15.90         17.88         0.82 o
  -3  -7   9         23.68         23.88         1.06 o
  -2  -7   9          8.27          8.87         0.66 o
   1  -7   9         31.18         31.48         1.43 o
   2  -7   9         49.07         47.32         1.77 o
   3  -7   9          5.77          5.52         0.60 o
  -4  -6   9          1.76          1.74         0.33 o
  -3  -6   9         16.23         15.41         0.66 o
  -2  -6   9         17.55         16.68         0.96 o
  -1  -6   9         60.15         63.59         1.92 o
   0  -6   9         15.00         16.60         1.04 o
   1  -6   9         16.47         17.85         1.13 o
   2  -6   9         60.37         60.88         2.16 o
   3  -6   9         29.90         27.68         1.44 o
  -5  -5   9         15.04         16.49         0.93 o
  -4  -5   9          4.46          4.88         0.57 o
  -3  -5   9         12.67         13.29         0.65 o
  -2  -5   9        117.40        125.35         1.56 o
  -1  -5   9          9.67          9.97         0.53 o
   0  -5   9         81.64         81.55         2.35 o
   1  -5   9         30.40         28.91         1.45 o
   2  -5   9        119.37        116.23         3.04 o
   3  -5   9         24.04         28.82         1.53 o
   4  -5   9          8.97         10.52         0.90 o
  -5  -4   9          6.84          6.86         0.65 o
  -4  -4   9         79.10         83.45         2.40 o
  -3  -4   9          1.57          1.16         0.24 o
  -2  -4   9        122.18        121.09         1.56 o
  -1  -4   9        117.25        115.30         1.79 o
   0  -4   9         89.67         91.41         2.46 o
   1  -4   9          9.78         10.03         0.86 o
   2  -4   9        315.08        325.15         5.05 o
   3  -4   9        298.44        308.72         5.04 o
   4  -4   9          5.41          5.38         0.65 o
  -5  -3   9         21.49         20.80         0.81 o
  -4  -3   9         39.81         39.34         1.11 o
  -3  -3   9        143.02        141.29         2.33 o
  -2  -3   9        171.07        171.33         2.34 o
  -1  -3   9         20.53         21.48         0.79 o
   0  -3   9        170.16        173.34         3.30 o
   1  -3   9         24.17         24.83         1.29 o
   2  -3   9        117.46        123.45         2.97 o
   3  -3   9        125.91        138.81         3.26 o
   4  -3   9          3.75          3.39         0.54 o
   5  -3   9          1.75          1.94         0.36 o
  -5  -2   9         95.06         94.61         1.19 o
  -4  -2   9         54.20         53.96         1.34 o
  -3  -2   9        690.58        721.76         6.81 o
  -2  -2   9        483.88        491.65         6.08 o
  -1  -2   9         98.05        107.01         2.50 o
   0  -2   9         12.59         10.74         0.79 o
   1  -2   9         15.84         16.57         0.70 o
   2  -2   9         86.85         92.39         2.47 o
   3  -2   9        176.00        173.70         3.49 o
   4  -2   9        108.36        110.50         2.79 o
   5  -2   9         78.97         84.14         2.38 o
   6  -2   9         17.94         20.31         1.01 o
  -6  -1   9          9.33          8.65         0.44 o
  -5  -1   9         11.94         12.41         0.63 o
  -4  -1   9        118.05        123.62         2.05 o
  -3  -1   9         53.05         56.15         3.95 o
  -2  -1   9        881.00        912.67         7.59 o
  -1  -1   9         95.42         91.50         2.25 o
   0  -1   9         18.25         18.92         0.59 o
   1  -1   9         29.69         35.06         0.80 o
   2  -1   9          4.23          2.87         0.41 o
   3  -1   9        255.69        263.48         4.11 o
   4  -1   9         20.57         35.31         1.50 o
   5  -1   9         13.88         13.12         0.99 o
   6  -1   9          2.71          3.16         0.44 o
  -6   0   9          0.27          0.32         0.16 o
  -5   0   9          1.78          2.05         0.28 o
  -4   0   9         18.61         18.70         0.66 o
  -3   0   9        476.35        471.70         5.07 o
  -2   0   9        286.98        289.12         3.20 o
  -1   0   9          6.52          6.35         0.47 o
   0   0   9        224.48        222.52         1.97 o
   1   0   9         34.94         36.01         0.79 o
   2   0   9         16.91         14.89         0.89 o
   3   0   9         14.24         15.39         0.95 o
   5   0   9         66.23         67.35         2.23 o
   6   0   9          0.14          0.75         0.24 o
  -6   1   9          9.35          9.39         0.49 o
  -5   1   9         11.89         12.49         0.65 o
  -4   1   9        118.69        121.86         1.68 o
  -3   1   9         52.45         52.23         1.11 o
  -2   1   9        882.31        892.45         5.43 o
  -1   1   9         94.61         93.59         1.97 o
   0   1   9         18.01         18.74         0.56 o
   1   1   9         30.22         34.90         0.97 o
   2   1   9          4.20          3.73         0.50 o
   5   1   9         14.04         13.57         1.00 o
   6   1   9          2.64          3.27         0.45 o
  -6   2   9         67.09         65.93         2.08 o
  -5   2   9         95.03         90.74         1.72 o
  -4   2   9         54.15         53.17         1.79 o
  -3   2   9        688.96        705.91         5.62 o
  -2   2   9        482.54        483.39         3.28 o
  -1   2   9         97.36        101.68         1.33 o
   0   2   9         12.32         10.75         0.43 o
   1   2   9         15.61         14.40         1.01 o
   2   2   9         87.10         89.46         2.43 o
   5   2   9         79.10         80.58         2.37 o
   6   2   9         17.82         20.03         1.04 o
  -5   3   9         21.61         19.98         0.79 o
  -4   3   9         39.97         37.67         1.73 o
  -3   3   9        143.22        137.85         1.76 o
  -2   3   9        171.45        172.55         2.20 o
  -1   3   9         21.07         22.79         0.76 o
   0   3   9        170.36        169.39         2.26 o
   1   3   9         24.21         23.03         0.84 o
   2   3   9        117.08        115.73         2.84 o
   3   3   9        126.34        127.41         2.80 o
   4   3   9          3.74         10.47         0.87 o
   5   3   9          1.77          2.32         0.41 o
  -5   4   9          7.10          6.69         0.44 o
  -4   4   9         79.57         78.45         2.40 o
  -3   4   9          1.63          1.21         0.17 o
  -2   4   9        122.34        121.09         1.30 o
  -1   4   9        117.86        112.23         1.84 o
   0   4   9         89.04         83.95         1.62 o
   1   4   9          9.52          9.72         0.56 o
   2   4   9        315.47        307.97         3.12 o
   3   4   9        298.23        287.65         4.38 o
   4   4   9          5.29          4.87         0.56 o
   5   4   9         21.93         21.10         1.05 o
  -5   5   9         15.14         16.23         0.60 o
  -4   5   9          4.59          5.39         0.64 o
  -3   5   9         12.56         12.02         0.90 o
  -2   5   9        118.35        123.87         1.86 o
  -1   5   9          9.88         10.49         0.58 o
   0   5   9         82.22         79.22         1.59 o
   1   5   9         30.06         26.11         0.92 o
   2   5   9        119.29        107.06         1.82 o
   3   5   9         23.91         24.69         1.29 o
  -4   6   9          1.86          1.17         0.28 o
  -3   6   9         16.52         14.65         0.90 o
  -2   6   9         17.54         16.15         0.66 o
  -1   6   9         60.14         55.70         1.30 o
   0   6   9         14.98         14.58         0.69 o
   1   6   9         16.40         16.75         0.73 o
   2   6   9         60.74         54.45         1.27 o
   3   6   9         30.51         26.09         1.31 o
  -2   7   9          8.36          8.25         0.60 o
  -1   7   9         14.13         13.58         0.62 o
   0   7   9         46.85         44.09         1.15 o
   1   7   9         31.00         28.15         0.92 o
   2   7   9         48.99         43.94         1.10 o
   3   7   9          5.70          5.85         0.59 o
  -2   8   9         16.00         17.55         0.80 o
  -1   8   9          0.42          0.43         0.13 o
   0   8   9          6.58          6.35         0.41 o
   1   8   9          1.60          2.02         0.24 o
   2   8   9          2.75          3.08         0.28 o
   1  -7  10          0.24          0.59         0.22 o
   2  -7  10          1.87          3.86         0.49 o
  -1  -6  10         83.11         91.64         2.25 o
   0  -6  10         12.13         10.35         0.82 o
   1  -6  10          1.62          1.38         0.34 o
   2  -6  10         76.60         84.92         2.44 o
   3  -6  10        105.17        121.02         2.79 o
  -4  -5  10         16.27         17.29         0.95 o
  -3  -5  10          5.98          5.05         0.55 o
  -2  -5  10         34.34         35.54         1.42 o
  -1  -5  10          1.92          2.82         0.45 o
   0  -5  10         32.67         36.31         1.58 o
   1  -5  10         57.25         50.82         1.94 o
   2  -5  10        121.96        124.84         3.10 o
   3  -5  10         65.88         68.83         2.24 o
   4  -5  10          1.29          1.78         0.38 o
  -4  -4  10          4.84          4.96         0.56 o
  -3  -4  10         26.88         29.55         0.94 o
  -2  -4  10         35.18         33.87         1.44 o
  -1  -4  10        317.46        326.80         4.72 o
   0  -4  10         10.90         12.72         0.96 o
   1  -4  10         58.06         55.91         2.04 o
   2  -4  10         56.78         54.14         2.04 o
   3  -4  10         83.00         87.41         2.57 o
   4  -4  10         14.05         14.65         0.99 o
  -5  -3  10         26.50         31.60         1.09 o
  -4  -3  10         37.08         38.01         1.05 o
  -3  -3  10         82.51         82.98         2.41 o
  -2  -3  10          4.82          4.23         0.53 o
  -1  -3  10         18.04         18.93         1.12 o
   0  -3  10         75.62         75.94         2.09 o
   1  -3  10         95.72         95.74         2.63 o
   2  -3  10          6.82          9.31         0.85 o
   3  -3  10         35.62         41.00         1.75 o
   4  -3  10         10.88         11.84         0.89 o
   5  -3  10          1.03          1.28         0.26 o
  -5  -2  10          5.23          4.68         0.29 o
  -4  -2  10          3.74          4.63         0.54 o
  -3  -2  10         15.88         15.32         1.01 o
  -2  -2  10        144.63        153.12         3.15 o
  -1  -2  10          2.12          1.59         0.27 o
   0  -2  10        146.71        147.46         2.23 o
   1  -2  10         33.91         37.93         1.10 o
   2  -2  10         48.06         41.63         1.70 o
   3  -2  10         54.50         58.75         2.03 o
   4  -2  10         22.64         24.48         1.26 o
   5  -2  10          2.16          2.73         0.41 o
  -5  -1  10          4.90          6.07         0.42 o
  -4  -1  10         34.16         32.40         0.86 o
  -3  -1  10        351.06        362.76         5.38 o
  -2  -1  10        195.86        200.16         2.66 o
  -1  -1  10         24.56         28.41         0.98 o
   0  -1  10         90.24         87.01         1.68 o
   1  -1  10          0.04          0.30         0.14 o
   2  -1  10         18.90         19.72         1.12 o
   3  -1  10         96.50         89.89         2.40 o
   4  -1  10         58.13         55.75         1.80 o
   5  -1  10          6.68          7.35         0.68 o
  -5   0  10         19.78         17.66         0.72 o
  -4   0  10         41.41         43.18         0.99 o
  -3   0  10        286.35        289.99         3.20 o
  -2   0  10        245.70        251.06         2.95 o
  -1   0  10         58.33         54.81         1.36 o
   0   0  10          0.46          0.35         0.16 o
   1   0  10         19.54         13.97         0.66 o
   2   0  10          1.67          1.19         0.28 o
   5   0  10          0.34          0.34         0.21 o
  -5   1  10          4.88          5.68         0.42 o
  -4   1  10         34.17         32.70         0.85 o
  -3   1  10        351.54        358.65         2.96 o
  -2   1  10        196.05        196.27         2.59 o
  -1   1  10         24.92         26.43         0.93 o
   0   1  10         90.56         86.91         1.64 o
   1   1  10          0.05          0.08         0.12 o
   2   1  10         18.99         20.11         1.13 o
   5   1  10          6.55          7.19         0.68 o
  -5   2  10          5.36          4.83         0.38 o
  -4   2  10          3.86          5.18         0.59 o
  -3   2  10         15.89         14.71         0.59 o
  -2   2  10        144.98        144.24         1.82 o
  -1   2  10          2.23          1.26         0.21 o
   0   2  10        146.54        145.68         2.10 o
   1   2  10         33.87         36.98         1.67 o
   2   2  10         48.42         40.52         1.66 o
   5   2  10          2.03          1.86         0.35 o
  -5   3  10         26.55         30.59         0.88 o
  -4   3  10         37.67         37.85         1.07 o
  -3   3  10         82.99         82.78         1.34 o
  -2   3  10          4.78          4.70         0.40 o
  -1   3  10         17.72         18.24         0.75 o
   0   3  10         76.22         76.02         2.48 o
   1   3  10         95.79         91.34         2.67 o
   2   3  10          6.74          8.81         0.81 o
   4   3  10         10.73         12.08         0.89 o
   5   3  10          1.03          0.98         0.26 o
  -4   4  10          4.80          4.70         0.36 o
  -3   4  10         27.02         29.88         0.76 o
  -2   4  10         35.11         32.52         1.05 o
  -1   4  10        317.79        311.39         3.10 o
   0   4  10         10.84         12.25         0.64 o
   1   4  10         58.19         50.94         2.00 o
   2   4  10         57.10         52.05         1.93 o
   3   4  10         82.51         80.58         2.20 o
  -4   5  10         16.31         16.55         0.60 o
  -3   5  10          6.15          5.80         0.58 o
  -2   5  10         34.26         32.87         1.48 o
  -1   5  10          1.94          4.27         1.76 o
   0   5  10         32.14         31.56         1.00 o
   1   5  10         57.18         46.21         1.21 o
   2   5  10        122.22        113.74         2.83 o
   3   5  10         66.06         62.72         1.91 o
  -2   6  10         63.40         67.65         1.26 o
  -1   6  10         82.95         82.61         2.16 o
   0   6  10         12.04         10.14         0.55 o
   1   6  10          1.58          2.15         0.26 o
   2   6  10         76.78         75.45         2.22 o
   3   6  10        105.21        109.03         2.41 o
  -2   7  10         56.17         57.68         1.39 o
  -1   7  10         15.76         18.61         0.67 o
   0   7  10          1.01          1.10         0.19 o
   1   7  10          0.21          0.41         0.13 o
   2   7  10          1.77          3.11         0.44 o
   0   8  10         12.68         12.53         0.52 o
   1   8  10         18.16         19.33         0.75 o
  -1  -6  11         69.58         77.74         1.37 o
   0  -6  11          4.90          5.78         0.57 o
   1  -6  11         24.78         30.86         1.36 o
   2  -6  11         40.63         41.93         1.56 o
  -2  -5  11         13.16         13.94         0.84 o
  -1  -5  11         20.10         21.62         0.80 o
   0  -5  11         32.59         34.04         1.48 o
   1  -5  11         15.54         16.41         1.05 o
   2  -5  11        200.73        229.37         3.96 o
   3  -5  11         11.94         14.08         0.92 o
  -4  -4  11          7.28          6.05         0.56 o
  -3  -4  11         31.54         32.45         1.26 o
  -2  -4  11          8.57          9.39         0.75 o
  -1  -4  11         50.07         51.72         1.31 o
   0  -4  11         25.19         26.04         0.92 o
   1  -4  11          3.73          6.33         0.69 o
   2  -4  11          5.06          6.63         0.71 o
   3  -4  11         40.46         43.55         1.69 o
   4  -4  11          5.21          5.51         0.55 o
  -4  -3  11         52.15         55.88         0.98 o
  -3  -3  11         66.72         70.89         1.70 o
  -2  -3  11         18.66         17.93         0.78 o
  -1  -3  11          1.98          3.70         0.47 o
   0  -3  11         95.97         96.93         1.82 o
   1  -3  11         48.16         37.69         1.64 o
   2  -3  11         29.33         26.71         1.38 o
   3  -3  11         22.14         21.22         1.19 o
   4  -3  11         16.28         17.14         0.67 o
  -4  -2  11         28.45         29.17         0.75 o
  -3  -2  11        145.42        152.65         3.27 o
  -2  -2  11         58.01         57.13         1.41 o
  -1  -2  11         45.82         44.29         1.25 o
   0  -2  11         13.64         12.03         0.65 o
   1  -2  11         84.68         71.91         2.22 o
   2  -2  11         28.14         27.15         1.36 o
   3  -2  11          0.45          1.15         0.31 o
   4  -2  11          0.19          0.26         0.17 o
  -4  -1  11          9.80         10.53         0.48 o
  -3  -1  11         13.98         12.77         0.66 o
  -2  -1  11         14.64         15.11         0.74 o
  -1  -1  11         30.81         31.45         1.05 o
   0  -1  11          2.51          2.94         0.34 o
   1  -1  11          7.13          4.51         0.40 o
   2  -1  11         23.03         23.42         1.22 o
   3  -1  11          2.60          1.95         0.36 o
  -4   0  11         35.71         37.65         0.87 o
  -3   0  11        269.86        281.32         3.09 o
  -2   0  11        181.96        188.55         2.58 o
  -1   0  11         10.17          8.81         0.56 o
   0   0  11         98.08         84.02         1.69 o
   1   0  11         76.59         67.49         1.48 o
   2   0  11         31.28         39.39         1.51 o
  -4   1  11          9.84         10.15         0.45 o
  -3   1  11         14.01         13.90         0.57 o
  -2   1  11         14.34         14.63         0.59 o
  -1   1  11         30.28         29.21         1.00 o
   0   1  11          2.65          3.25         0.35 o
   1   1  11          7.11          4.49         0.39 o
  -4   2  11         28.77         29.15         0.91 o
  -3   2  11        146.25        149.88         1.78 o
  -2   2  11         58.33         58.35         1.13 o
  -1   2  11         45.80         45.98         1.34 o
   0   2  11         13.66         12.38         0.63 o
   1   2  11         85.14         69.73         2.27 o
   2   2  11         28.46         23.30         1.22 o
   4   2  11          0.17          1.35         0.33 o
  -4   3  11         52.04         55.67         1.31 o
  -3   3  11         66.18         67.57         1.15 o
  -2   3  11         18.53         19.66         0.63 o
  -1   3  11          2.01          2.80         0.51 o
   0   3  11         95.19         89.76         2.66 o
   1   3  11         48.31         34.86         1.62 o
   2   3  11         29.45         26.14         1.30 o
   4   3  11         16.20         17.06         0.95 o
  -3   4  11         31.77         30.58         0.71 o
  -2   4  11          8.62          8.65         0.78 o
  -1   4  11         50.34         47.62         1.89 o
   0   4  11         25.25         23.14         1.33 o
   1   4  11          3.87          4.53         0.60 o
   2   4  11          4.95          5.29         0.60 o
  -2   5  11         13.50         13.21         0.88 o
  -1   5  11         20.32         19.67         1.15 o
   0   5  11         33.02         29.31         1.43 o
   1   5  11         15.70         14.78         1.01 o
   2   5  11        200.68        208.43         3.57 o
   3   5  11         11.97         12.38         0.75 o
  -2   6  11         23.12         22.51         1.02 o
  -1   6  11         69.90         71.74         2.02 o
   0   6  11          4.89          5.30         0.59 o
   1   6  11         24.89         26.74         1.27 o
   2   6  11         40.42         36.80         1.39 o
   0   7  11         13.46         17.10         0.92 o
  -1  -5  12         15.98         16.51         0.63 o
   0  -5  12         22.93         26.08         1.19 o
   1  -5  12          5.74          5.73         0.58 o
  -2  -4  12         11.10         10.10         0.52 o
  -1  -4  12          6.30          7.15         0.46 o
   0  -4  12         31.21         34.02         1.44 o
   1  -4  12          2.16          2.44         0.41 o
   2  -4  12          6.17          7.86         0.69 o
  -3  -3  12         10.38         12.08         0.56 o
  -2  -3  12         19.84         18.64         0.74 o
  -1  -3  12         22.72         20.37         0.80 o
   0  -3  12         88.23         87.07         1.63 o
   1  -3  12         23.49         22.72         1.21 o
   2  -3  12         33.97         40.25         1.56 o
   3  -3  12          6.96          5.57         0.55 o
  -3  -2  12         61.85         65.35         1.12 o
  -2  -2  12         40.34         42.11         1.15 o
  -1  -2  12         44.56         44.73         1.21 o
   0  -2  12         43.18         43.44         1.19 o
   1  -2  12         21.77         21.06         1.16 o
   2  -2  12         16.56         18.15         1.05 o
   3  -2  12          1.44          1.55         0.31 o
  -3  -1  12         39.85         40.40         0.89 o
  -2  -1  12          5.33          4.88         0.41 o
  -1  -1  12          1.66          2.07         0.29 o
   0  -1  12        183.79        179.94         2.45 o
   1  -1  12         37.39         35.35         1.03 o
   2  -1  12          8.08          9.85         0.75 o
   3  -1  12         30.40         31.61         1.24 o
  -4   0  12          6.00          6.56         0.40 o
  -3   0  12          2.84          3.76         0.28 o
  -2   0  12         24.75         26.33         0.75 o
  -1   0  12          0.57          0.17         0.13 o
   0   0  12          0.01          1.01         0.76 o
   1   0  12        166.20        145.51         2.45 o
   2   0  12          1.47          0.99         0.26 o
   4   0  12          1.92          2.67         0.39 o
  -3   1  12         39.93         40.60         0.88 o
  -2   1  12          5.24          4.92         0.33 o
  -1   1  12          1.73          2.67         0.56 o
   0   1  12        183.76        180.43         3.95 o
   1   1  12         37.47         34.36         1.51 o
  -3   2  12         61.58         64.76         1.06 o
  -2   2  12         40.71         42.91         0.90 o
  -1   2  12         44.95         44.35         1.96 o
   0   2  12         43.36         40.85         1.73 o
   1   2  12         21.74         21.30         1.20 o
   2   2  12         16.45         16.20         0.93 o
  -3   3  12         10.08         10.25         0.39 o
  -2   3  12         19.79         18.90         0.74 o
  -1   3  12         22.64         18.97         1.15 o
   0   3  12         88.96         83.60         2.43 o
   1   3  12         23.72         23.01         1.22 o
   2   3  12         33.93         35.72         1.37 o
  -2   4  12         11.00          9.52         0.73 o
  -1   4  12          6.22          5.19         0.59 o
   0   4  12         30.94         32.57         1.45 o
   1   4  12          2.05          2.35         0.40 o
   2   4  12          5.99          5.34         0.52 o
  -1   5  12         15.80         15.10         0.90 o
   0   5  12         22.53         21.78         1.11 o
   1   5  12          5.68          4.44         0.50 o
  -1  -3  13          4.31          5.53         0.53 o
   0  -3  13         31.01         35.89         1.37 o
   1  -3  13          1.75          2.76         0.40 o
  -2  -2  13         28.43         33.66         0.92 o
  -1  -2  13          3.41          3.67         0.33 o
   0  -2  13          5.88          5.56         0.39 o
   1  -2  13         23.65         23.11         1.10 o
  -2  -1  13          7.29          6.98         0.48 o
  -1  -1  13         11.78         13.01         0.61 o
   0  -1  13         18.82         21.58         1.02 o
   1  -1  13          0.63          0.85         0.24 o
  -2   0  13          0.09          0.35         0.13 o
  -1   0  13          0.07          0.46         0.15 o
   0   0  13          7.65          6.81         0.43 o
   1   0  13          0.94          0.59         0.20 o
  -2   1  13          7.12          6.87         0.42 o
  -1   1  13         11.80         13.29         0.59 o
   0   1  13         18.56         21.53         0.82 o
   1   1  13          0.65          1.36         0.29 o
  -2   2  13         28.27         32.06         1.30 o
  -1   2  13          3.33          3.09         0.45 o
   0   2  13          5.85          5.76         0.60 o
   1   2  13         23.65         21.61         1.05 o
  -1   3  13          4.28          4.80         0.52 o
   0   3  13         30.80         32.36         1.33 o
                                                
